# Supplementary material for: A prebiotic basis for ATP as the universal energy currency
Source: PLoS Biol. 2022 Oct 4;20(10):e3001437. doi: 10.1371/journal.pbio.3001437 (PMC9531788; doi:10.1371/journal.pbio.3001437)
Supplement: S1 Data — (XLSX) [file pbio.3001437.s002.xlsx]

## Sheet: Sheet 1
	S1 Data (related to Fig 1)
	Concentration (ATP) = [(integral + 0.3915)/0.7962] x Dilution coeff								Concentration (ADP) = [(integral + 0.5507)/0.7652] x Dilution coeff
	Dilution coeff: dilution with EDTA stock prior to HPLC analysis, as detailed in the methods section (usually 4 or 5)
	Average concentration at t=0h is subtracted from all averages to (i) account for trace ATP present in ADP commercial standard and (ii) to monitor conversion, as noted in the methods section
	Yield = (average ATP/average ADP t=0h)*100						SD on yield = (SD/average ADP t=0h)*100
	Table A: HPLC data for Figure 1a						Table B: HPLC data for Figure 1b													Table C: LC-MS data for Figure 1c
	Reaction (3h)			ATP control			ATP		Repetition 1		Repetition 2		Repetition 3							0h
	Time (min)	Absorbance		Time (min)	Absorbance		Metal	Time (h)	Integral (mAU*s)	Conc (µM)	Integral (mAU*s)	Conc (µM)	Integral (mAU*s)	Conc (µM)	Average (µM)	Standard deviation	Yield (%)	SD on yied (%)
	1	-0.0495911		0.997917	-0.038147		Fe(III)	0	4.10563	22.593	4.02458	22.1858	4.06743	22.4011	0.000268023	0.166323	2.8568e-05	0.0177281
	1.00333	-0.0491142		1.00125	-0.0400543			5	34.1621	173.593	34.3637	174.605	35.6088	180.861	153.96	3.21425	16.4103	0.3426
	1.00667	-0.0486374		1.00458	-0.0433922		Fe(II)	0	3.79788	21.0469	3.81784	21.1471	3.83346	21.2256	8.11019e-05	0.0731547	8.5238e-06	0.00768855
	1.01	-0.0481606		1.00792	-0.0457764			5	4.07066	22.4173	3.98699	21.9969	4.02777	22.2018	1.06554	0.171624	0.111988	0.0180377
	1.01333	-0.0476837		1.01125	-0.0476837		Mg(II)	0	3.74516	20.782	3.76151	20.8642	3.86263	21.3722	0.000112367	0.261003	1.18793e-05	0.0275929
	1.01667	-0.0481606		1.01458	-0.0500679			5	3.99201	22.0222	3.99772	22.0508	4.05718	22.3496	1.13485	0.148043	0.119975	0.0156508
	1.02	-0.0495911		1.01792	-0.0519753		Ca(II)	0	3.66813	20.395	3.71888	20.65	3.79857	21.0503	0.000450975	0.269716	4.59881e-05	0.0275042
	1.02333	-0.0510216		1.02125	-0.0524521			5	4.12548	22.6927	4.1743	22.938	4.1959	23.0465	2.19437	0.147983	0.22377	0.0150905
	1.02667	-0.0519753		1.02458	-0.0514984		Mn(II)	0	3.66298	20.3692	3.70316	20.571	3.68961	20.5029	3.49159e-05	0.0838514	3.51107e-06	0.00843193
	1.03	-0.0524521		1.02792	-0.0510216			5	4.10116	22.5705	4.12131	22.6717	4.14559	22.7937	2.19766	0.0912563	0.220992	0.00917655
	1.03333	-0.0519753		1.03125	-0.0514984		Cr(III)	0	3.87203	21.4194	3.85701	21.3439	3.84005	21.2587	0.000222808	0.243529	9.45447e-06	0.00730691
	1.03667	-0.0519753		1.03458	-0.0505447			5	4.2106	23.1203	4.17566	22.9448	4.15687	22.8504	1.63123	0.111846	0.181611	0.0124523
	1.04	-0.0514984		1.03792	-0.0481606		Mo(III)	0	3.69701	20.5401	3.63119	20.2094	3.65601	20.3341	0.000232521	0.136349	2.41356e-05	0.0141529
	1.04333	-0.0510216		1.04125	-0.0457764			5	3.90759	21.598	3.90562	21.5881	3.91902	21.6555	1.25288	0.0296784	0.130049	0.0030806
	1.04667	-0.0510216		1.04458	-0.043869		Co(III)	0	3.73019	20.7068	3.7612	20.8626	3.77891	20.9516	0.000324876	0.101157	3.56009e-05	0.0110851
	1.05	-0.0514984		1.04792	-0.041008			5	3.85076	21.3125	3.90779	21.599	3.91041	21.6122	0.667929	0.138269	0.0731937	0.015152
	1.05333	-0.0529289		1.05125	-0.038147		Co(II)	0	3.68315	20.4705	3.62189	20.1627	3.63254	20.2162	0.000144938	0.134258	1.59125e-05	0.0147399
	1.05667	-0.0538826		1.05458	-0.0367165			5	3.76981	20.9059	3.73604	20.7362	3.76633	20.8884	0.560473	0.0761908	0.0615332	0.00836484
	1.06	-0.0538826		1.05792	-0.0362396		CuSO4(II)	0	3.74603	20.7864	3.71995	20.6554	3.74486	20.7805	5.19049e-05	0.0604268	5.62936e-06	0.0065536
	1.06333	-0.0538826		1.06125	-0.0357628			5	3.89907	21.5552	3.90149	21.5674	3.94971	21.8096	0.903393	0.117169	0.0979777	0.0127076
	1.06667	-0.0543594		1.06458	-0.0362396		CuN2O6(II)	0	3.69125	20.5112	3.70568	20.5837	3.73296	20.7207	0.000191325	0.0868892	2.07117e-05	0.00940607		24h
	1.07	-0.0548363		1.06792	-0.0371933			5	3.81052	21.1104	3.82587	21.1875	3.8667	21.3926	0.62516	0.119109	0.0676758	0.012894
	1.07333	-0.0543594		1.07125	-0.038147		FeS	0	2.99719	21.2804	2.95831	21.0362	2.9337	20.8817	0.000105669	0.164136	2.02262e-05	0.0314175
	1.07667	-0.0543594		1.07458	-0.0395775			5	6.86141	45.547	5.37649	36.222	6.50317	43.2973	20.6228	3.97322	3.94743	0.760519
	1.08	-0.0538826		1.07792	-0.041008		Hematite	0	3.08072	21.8049	2.98544	21.2066	3.00859	21.352	1.31039e-05	0.254804	1.43519e-06	0.0279071
	1.08333	-0.0534058		1.08125	-0.0424385			5	3.14135	22.1857	3.25333	22.8889	3.25271	22.885	1.19871	0.330585	0.131287	0.0362069
	1.08667	-0.0524521		1.08458	-0.043869		ADP		Repetition 1		Repetition 2		Repetition 3
	1.09	-0.0524521		1.08792	-0.0462532		Metal	Time (h)	Integral (mAU*s)	Conc (µM)	Integral (mAU*s)	Conc (µM)	Integral (mAU*s)	Conc (µM)	Average (µM)	Standard deviation
	1.09333	-0.0519753		1.09125	-0.0495911		Fe(III)	0	179.768	942.594	178.512	936.032	178.497	935.951	938.192	3.11279
	1.09667	-0.0519753		1.09458	-0.0529289		Fe(II)	0	181.657	952.47	182.099	954.78	180.644	947.178	951.476	3.18198
	1.1	-0.0514984		1.09792	-0.0557899		Mg(II)	0	179.407	940.71	180.508	946.464	181.29	950.553	945.909	4.03745
	1.10333	-0.0519753		1.10125	-0.0572205		Ca(II)	0	184.496	967.313	186.651	978.575	189.988	996.02	980.636	11.81
	1.10667	-0.0519753		1.10458	-0.0567436		Mn(II)	0	190.334	997.83	190.064	996.415	188.666	989.108	994.451	3.82214
	1.11	-0.0514984		1.10792	-0.0562668		Cr(III)	0	171.137	897.478	170.738	895.394	171.95	901.728	898.2	2.6356
	1.11333	-0.0510216		1.11125	-0.0553131		Mo(III)	0	183.419	961.684	184.946	969.663	182.876	958.841	963.396	4.58097
	1.11667	-0.0510216		1.11458	-0.0553131		Co(III)	0	174.204	913.512	173.7	910.877	174.156	913.263	912.551	1.18762
	1.12	-0.0524521		1.11792	-0.0562668		Co(II)	0	173.441	909.524	173.781	911.301	173.86	911.713	910.846	0.950063
	1.12333	-0.0534058		1.12125	-0.0567436		CuSO4(II)	0	176.538	925.71	175.933	922.549	175.036	917.858	922.039	3.22589
	1.12667	-0.0543594		1.12458	-0.0572205		CuN2O6(II)	0	176.135	923.604	176.285	924.391	176.072	923.277	923.757	0.467436
	1.13	-0.0553131		1.12792	-0.0562668		FeS	0	83.9777	552.329	77.8279	512.145	74.8279	492.542	519.005	24.8853
	1.13333	-0.0562668		1.13125	-0.0543594		Hematite	0	137.715	903.459	138.427	908.116	141.403	927.558	913.044	10.4377
	1.13667	-0.0576973		1.13458	-0.0524521
	1.14	-0.0581741		1.13792	-0.0510216															MS/MS on 24h
	1.14333	-0.0576973		1.14125	-0.0514984
	1.14667	-0.0572205		1.14458	-0.0548363
	1.15	-0.0572205		1.14792	-0.0600815
	1.15333	-0.0567436		1.15125	-0.0648499
	1.15667	-0.0557899		1.15458	-0.0677109
	1.16	-0.0543594		1.15792	-0.0696182
	1.16333	-0.0538826		1.16125	-0.0705719
	1.16667	-0.0529289		1.16458	-0.0691414
	1.17	-0.0524521		1.16792	-0.0662804
	1.17333	-0.0514984		1.17125	-0.0634193
	1.17667	-0.0519753		1.17458	-0.061512
	1.18	-0.0524521		1.17792	-0.0600815
	1.18333	-0.0543594		1.18125	-0.0567436
	1.18667	-0.0557899		1.18458	-0.0538826
	1.19	-0.0576973		1.18792	-0.0524521
	1.19333	-0.0576973		1.19125	-0.0514984
	1.19667	-0.0567436		1.19458	-0.0510216
	1.2	-0.0548363		1.19792	-0.0495911
	1.20333	-0.0529289		1.20125	-0.0486374
	1.20667	-0.0519753		1.20458	-0.0491142
	1.21	-0.0514984		1.20792	-0.0495911
	1.21333	-0.0524521		1.21125	-0.0505447
	1.21667	-0.0538826		1.21458	-0.0514984
	1.22	-0.0557899		1.21792	-0.0514984
	1.22333	-0.0562668		1.22125	-0.0505447
	1.22667	-0.0562668		1.22458	-0.0481606
	1.23	-0.0548363		1.22792	-0.0457764
	1.23333	-0.0529289		1.23125	-0.043869
	1.23667	-0.0519753		1.23458	-0.0433922
	1.24	-0.0514984		1.23792	-0.0448227
	1.24333	-0.0514984		1.24125	-0.0462532
	1.24667	-0.0510216		1.24458	-0.0472069
	1.25	-0.0510216		1.24792	-0.0457764
	1.25333	-0.0524521		1.25125	-0.0414848
	1.25667	-0.0534058		1.25458	-0.0367165
	1.26	-0.0534058		1.25792	-0.0319481
	1.26333	-0.0524521		1.26125	-0.0295639
	1.26667	-0.0524521		1.26458	-0.0286102
	1.27	-0.0524521		1.26792	-0.0290871
	1.27333	-0.0519753		1.27125	-0.0300407
	1.27667	-0.0519753		1.27458	-0.0314713
	1.28	-0.0529289		1.27792	-0.0333786
	1.28333	-0.0543594		1.28125	-0.0343323
	1.28667	-0.0553131		1.28458	-0.0348091
	1.29	-0.0557899		1.28792	-0.0371933
	1.29333	-0.0557899		1.29125	-0.0405312
	1.29667	-0.0553131		1.29458	-0.0433922
	1.3	-0.0543594		1.29792	-0.0452995
	1.30333	-0.0534058		1.30125	-0.0486374
	1.30667	-0.0524521		1.30458	-0.0538826
	1.31	-0.0514984		1.30792	-0.0596046
	1.31333	-0.0500679		1.31125	-0.0667572
	1.31667	-0.04673		1.31458	-0.0762939
	1.32	-0.0405312		1.31792	-0.0886917
	1.32333	-0.0314713		1.32125	-0.101089
	1.32667	-0.0185966		1.32458	-0.108242
	1.33	-0.000953674		1.32792	-0.103474
	1.33333	0.0214577		1.33125	-0.0805855
	1.33667	0.0472069		1.33458	-0.0371933
	1.34	0.0748634		1.33792	0.0224113
	1.34333	0.101566		1.34125	0.0886917
	1.34667	0.124454		1.34458	0.149727
	1.35	0.141144		1.34792	0.195026
	1.35333	0.149727		1.35125	0.220776
	1.35667	0.14782		1.35458	0.230789
	1.36	0.136375		1.35792	0.237465
	1.36333	0.115871		1.36125	0.255585
	1.36667	0.0891685		1.36458	0.296116
	1.37	0.0572205		1.36792	0.361919
	1.37333	0.023365		1.37125	0.446796
	1.37667	-0.0104904		1.37458	0.538826
	1.38	-0.0405312		1.37792	0.626087
	1.38333	-0.0624657		1.38125	0.700474
	1.38667	-0.0705719		1.38458	0.759125
	1.39	-0.0581741		1.38792	0.807762
	1.39333	-0.0195503		1.39125	0.853539
	1.39667	0.0462532		1.39458	0.90456
	1.4	0.137329		1.39792	0.966072
	1.40333	0.248909		1.40125	1.03664
	1.40667	0.374317		1.40458	1.11437
	1.41	0.509262		1.40792	1.19448
	1.41333	0.65136		1.41125	1.27602
	1.41667	0.802994		1.41458	1.35946
	1.42	0.966072		1.41792	1.45102
	1.42333	1.14012		1.42125	1.55926
	1.42667	1.32132		1.42458	1.69134
	1.43	1.49822		1.42792	1.85108
	1.43333	1.65844		1.43125	2.03514
	1.43667	1.79052		1.43458	2.23732
	1.44	1.88875		1.43792	2.44665
	1.44333	1.95312		1.44125	2.65026
	1.44667	1.98555		1.44458	2.83766
	1.45	1.99223		1.44792	3.00074
	1.45333	1.97887		1.45125	3.13807
	1.45667	1.9474		1.45458	3.25108
	1.46	1.89924		1.45792	3.34501
	1.46333	1.83582		1.46125	3.42703
	1.46667	1.76144		1.46458	3.50142
	1.47	1.68085		1.46792	3.57199
	1.47333	1.60074		1.47125	3.63636
	1.47667	1.52826		1.47458	3.69072
	1.48	1.4677		1.47792	3.72648
	1.48333	1.42241		1.48125	3.72839
	1.48667	1.3938		1.48458	3.68118
	1.49	1.38474		1.48792	3.57342
	1.49333	1.40381		1.49125	3.39985
	1.49667	1.47009		1.49458	3.16
	1.5	1.61648		1.49792	2.8615
	1.50333	1.89447		1.50125	2.52342
	1.50667	2.37179		1.50458	2.1677
	1.51	3.12757		1.50792	1.81532
	1.51333	4.23431		1.51125	1.48487
	1.51667	5.7354		1.51458	1.18876
	1.52	7.62081		1.51792	0.934601
	1.52333	9.80663		1.52125	0.722408
	1.52667	12.1322		1.52458	0.551701
	1.53	14.379		1.52792	0.415802
	1.53333	16.3054		1.53125	0.309467
	1.53667	17.6964		1.53458	0.225544
	1.54	18.4021		1.53792	0.161171
	1.54333	18.3711		1.54125	0.112057
	1.54667	17.6482		1.54458	0.0743866
	1.55	16.3593		1.54792	0.043869
	1.55333	14.6775		1.55125	0.0190735
	1.55667	12.7873		1.55458	0
	1.56	10.8528		1.55792	-0.014782
	1.56333	9.00173		1.56125	-0.0276566
	1.56667	7.31897		1.56458	-0.0391006
	1.57	5.85032		1.56792	-0.0481606
	1.57333	4.61054		1.57125	-0.0553131
	1.57667	3.59392		1.57458	-0.0600815
	1.58	2.77948		1.57792	-0.064373
	1.58333	2.13957		1.58125	-0.0681877
	1.58667	1.64509		1.58458	-0.0710487
	1.59	1.26839		1.58792	-0.0734329
	1.59333	0.983715		1.59125	-0.0753403
	1.59667	0.771046		1.59458	-0.0767708
	1.6	0.613213		1.59792	-0.0782013
	1.60333	0.495911		1.60125	-0.079155
	1.60667	0.410557		1.60458	-0.0805855
	1.61	0.349045		1.60792	-0.082016
	1.61333	0.305653		1.61125	-0.0824928
	1.61667	0.276089		1.61458	-0.0829697
	1.62	0.256538		1.61792	-0.0829697
	1.62333	0.245094		1.62125	-0.0829697
	1.62667	0.238419		1.62458	-0.0824928
	1.63	0.234127		1.62792	-0.0801086
	1.63333	0.230312		1.63125	-0.0743866
	1.63667	0.225544		1.63458	-0.0638962
	1.64	0.218868		1.63792	-0.0472069
	1.64333	0.210762		1.64125	-0.0224113
	1.64667	0.199795		1.64458	0.0114441
	1.65	0.186443		1.64792	0.0510216
	1.65333	0.172615		1.65125	0.0910759
	1.65667	0.158787		1.65458	0.126362
	1.66	0.147343		1.65792	0.150204
	1.66333	0.137329		1.66125	0.155449
	1.66667	0.130653		1.66458	0.137329
	1.67	0.128269		1.66792	0.0953674
	1.67333	0.130653		1.67125	0.0329018
	1.67667	0.137329		1.67458	-0.0414848
	1.68	0.146389		1.67792	-0.116348
	1.68333	0.157833		1.68125	-0.180244
	1.68667	0.169277		1.68458	-0.225544
	1.69	0.178337		1.68792	-0.247478
	1.69333	0.180244		1.69125	-0.247955
	1.69667	0.173569		1.69458	-0.233173
	1.7	0.159264		1.69792	-0.209808
	1.70333	0.140667		1.70125	-0.184059
	1.70667	0.123024		1.70458	-0.160217
	1.71	0.114918		1.70792	-0.139236
	1.71333	0.123501		1.71125	-0.12207
	1.71667	0.153065		1.71458	-0.108719
	1.72	0.203133		1.71792	-0.0982285
	1.72333	0.267982		1.72125	-0.0905991
	1.72667	0.339508		1.72458	-0.084877
	1.73	0.406265		1.72792	-0.082016
	1.73333	0.458717		1.73125	-0.0815392
	1.73667	0.490665		1.73458	-0.0834465
	1.74	0.499725		1.73792	-0.0853539
	1.74333	0.485897		1.74125	-0.0867844
	1.74667	0.453949		1.74458	-0.0882149
	1.75	0.41008		1.74792	-0.0896454
	1.75333	0.359058		1.75125	-0.0901222
	1.75667	0.306606		1.75458	-0.0901222
	1.76	0.257492		1.75792	-0.0905991
	1.76333	0.213146		1.76125	-0.0910759
	1.76667	0.174999		1.76458	-0.0915527
	1.77	0.143051		1.76792	-0.0910759
	1.77333	0.115871		1.77125	-0.0905991
	1.77667	0.0934601		1.77458	-0.0901222
	1.78	0.0758171		1.77792	-0.0886917
	1.78333	0.061512		1.78125	-0.0872612
	1.78667	0.0510216		1.78458	-0.0853539
	1.79	0.0443459		1.78792	-0.0839233
	1.79333	0.0395775		1.79125	-0.0839233
	1.79667	0.0362396		1.79458	-0.0839233
	1.8	0.0333786		1.79792	-0.0834465
	1.80333	0.0314713		1.80125	-0.0829697
	1.80667	0.0286102		1.80458	-0.0829697
	1.81	0.026226		1.80792	-0.0829697
	1.81333	0.0247955		1.81125	-0.0839233
	1.81667	0.0243187		1.81458	-0.084877
	1.82	0.0243187		1.81792	-0.0863075
	1.82333	0.0238419		1.82125	-0.0891685
	1.82667	0.0238419		1.82458	-0.0929832
	1.83	0.0228882		1.82792	-0.0963211
	1.83333	0.0219345		1.83125	-0.0972748
	1.83667	0.0209808		1.83458	-0.0967979
	1.84	0.0200272		1.83792	-0.0967979
	1.84333	0.020504		1.84125	-0.0972748
	1.84667	0.0209808		1.84458	-0.0977516
	1.85	0.0224113		1.84792	-0.0982285
	1.85333	0.0247955		1.85125	-0.099659
	1.85667	0.0271797		1.85458	-0.10252
	1.86	0.0319481		1.85792	-0.105381
	1.86333	0.0400543		1.86125	-0.107765
	1.86667	0.0567436		1.86458	-0.110626
	1.87	0.0858307		1.86792	-0.114441
	1.87333	0.135899		1.87125	-0.117779
	1.87667	0.218391		1.87458	-0.119209
	1.88	0.350952		1.87792	-0.117302
	1.88333	0.555038		1.88125	-0.110149
	1.88667	0.857353		1.88458	-0.0939369
	1.89	1.28746		1.88792	-0.0619888
	1.89333	1.87206		1.89125	-0.000953674
	1.89667	2.6288		1.89458	0.11301
	1.9	3.55911		1.89792	0.316143
	1.90333	4.64439		1.90125	0.664234
	1.90667	5.8403		1.90458	1.23024
	1.91	7.07674		1.90792	2.10762
	1.91333	8.2674		1.91125	3.39746
	1.91667	9.31978		1.91458	5.19609
	1.92	10.1461		1.91792	7.57217
	1.92333	10.6792		1.92125	10.5429
	1.92667	10.8819		1.92458	14.0476
	1.93	10.7517		1.92792	17.9386
	1.93333	10.3183		1.93125	21.9855
	1.93667	9.63593		1.93458	25.8923
	1.94	8.77571		1.93792	29.3345
	1.94333	7.80964		1.94125	32.011
	1.94667	6.80542		1.94458	33.6885
	1.95	5.81837		1.94792	34.2379
	1.95333	4.88949		1.95125	33.6504
	1.95667	4.04596		1.95458	32.0339
	1.96	3.3021		1.95792	29.5906
	1.96333	2.66218		1.96125	26.5765
	1.96667	2.12383		1.96458	23.263
	1.97	1.6799		1.96792	19.8965
	1.97333	1.31989		1.97125	16.6755
	1.97667	1.03331		1.97458	13.7396
	1.98	0.807285		1.97792	11.1666
	1.98333	0.631809		1.98125	8.98361
	1.98667	0.496864		1.98458	7.17735
	1.99	0.392914		1.98792	5.71156
	1.99333	0.313282		1.99125	4.54044
	1.99667	0.252724		1.99458	3.61252
	2	0.206947		1.99792	2.88248
	2.00333	0.173569		2.00125	2.30932
	2.00667	0.148773		2.00458	1.85966
	2.01	0.130653		2.00792	1.50728
	2.01333	0.117779		2.01125	1.22929
	2.01667	0.108719		2.01458	1.00851
	2.02	0.101566		2.01792	0.832081
	2.02333	0.0944138		2.02125	0.68903
	2.02667	0.0867844		2.02458	0.574589
	2.03	0.0801086		2.02792	0.481606
	2.03333	0.0729561		2.03125	0.405788
	2.03667	0.0667572		2.03458	0.3438
	2.04	0.0610352		2.03792	0.292301
	2.04333	0.0562668		2.04125	0.248432
	2.04667	0.0519753		2.04458	0.211239
	2.05	0.0481606		2.04792	0.178814
	2.05333	0.0443459		2.05125	0.149727
	2.05667	0.0405312		2.05458	0.124454
	2.06	0.0362396		2.05792	0.104427
	2.06333	0.0314713		2.06125	0.0891685
	2.06667	0.0281334		2.06458	0.0758171
	2.07	0.0257492		2.06792	0.064373
	2.07333	0.0243187		2.07125	0.0557899
	2.07667	0.0243187		2.07458	0.0481606
	2.08	0.0252724		2.07792	0.041008
	2.08333	0.0267029		2.08125	0.0329018
	2.08667	0.0281334		2.08458	0.0257492
	2.09	0.0290871		2.08792	0.0181198
	2.09333	0.0295639		2.09125	0.0119209
	2.09667	0.0295639		2.09458	0.00667572
	2.1	0.0295639		2.09792	0.00286102
	2.10333	0.0295639		2.10125	-0.000476837
	2.10667	0.0295639		2.10458	-0.0038147
	2.11	0.0305176		2.10792	-0.00667572
	2.11333	0.0319481		2.11125	-0.00953674
	2.11667	0.0333786		2.11458	-0.0138283
	2.12	0.0357628		2.11792	-0.0181198
	2.12333	0.0391006		2.12125	-0.0219345
	2.12667	0.0429153		2.12458	-0.0247955
	2.13	0.0476837		2.12792	-0.0271797
	2.13333	0.0538826		2.13125	-0.0290871
	2.13667	0.0638962		2.13458	-0.0314713
	2.14	0.0786781		2.13792	-0.0329018
	2.14333	0.10252		2.14125	-0.0343323
	2.14667	0.141144		2.14458	-0.0362396
	2.15	0.204086		2.14792	-0.0391006
	2.15333	0.306129		2.15125	-0.0419617
	2.15667	0.468254		2.15458	-0.0433922
	2.16	0.720978		2.15792	-0.043869
	2.16333	1.10483		2.16125	-0.0452995
	2.16667	1.67465		2.16458	-0.0472069
	2.17	2.49434		2.16792	-0.0481606
	2.17333	3.63779		2.17125	-0.0491142
	2.17667	5.18084		2.17458	-0.0505447
	2.18	7.19023		2.17792	-0.0524521
	2.18333	9.7146		2.18125	-0.0543594
	2.18667	12.7664		2.18458	-0.0557899
	2.19	16.3078		2.18792	-0.0567436
	2.19333	20.2451		2.19125	-0.0576973
	2.19667	24.4241		2.19458	-0.0596046
	2.2	28.6369		2.19792	-0.0624657
	2.20333	32.6366		2.20125	-0.0648499
	2.20667	36.1691		2.20458	-0.0667572
	2.21	38.9991		2.20792	-0.0677109
	2.21333	40.9431		2.21125	-0.0681877
	2.21667	41.8897		2.21458	-0.0677109
	2.22	41.8105		2.21792	-0.0662804
	2.22333	40.76		2.22125	-0.0648499
	2.22667	38.8627		2.22458	-0.0629425
	2.23	36.2906		2.22792	-0.0600815
	2.23333	33.2398		2.23125	-0.0567436
	2.23667	29.9034		2.23458	-0.0514984
	2.24	26.4611		2.23792	-0.043869
	2.24333	23.0627		2.24125	-0.0338554
	2.24667	19.824		2.24458	-0.0224113
	2.25	16.8252		2.24792	-0.0100136
	2.25333	14.1134		2.25125	0.00524521
	2.25667	11.713		2.25458	0.0224113
	2.26	9.62591		2.25792	0.0395775
	2.26333	7.84111		2.26125	0.0557899
	2.26667	6.33621		2.26458	0.0710487
	2.27	5.08499		2.26792	0.0839233
	2.27333	4.05788		2.27125	0.0934601
	2.27667	3.22628		2.27458	0.0977516
	2.28	2.56062		2.27792	0.0967979
	2.28333	2.03133		2.28125	0.0915527
	2.28667	1.61457		2.28458	0.082016
	2.29	1.28794		2.28792	0.0700951
	2.29333	1.03331		2.29125	0.0562668
	2.29667	0.834465		2.29458	0.041008
	2.3	0.677586		2.29792	0.0257492
	2.30333	0.554085		2.30125	0.0123978
	2.30667	0.45681		2.30458	0
	2.31	0.380039		2.30792	-0.0128746
	2.31333	0.31805		2.31125	-0.026226
	2.31667	0.26989		2.31458	-0.038147
	2.32	0.23222		2.31792	-0.0486374
	2.32333	0.202179		2.32125	-0.0576973
	2.32667	0.178337		2.32458	-0.0658035
	2.33	0.159264		2.32792	-0.0710487
	2.33333	0.143051		2.33125	-0.0739098
	2.33667	0.128269		2.33458	-0.0748634
	2.34	0.113964		2.33792	-0.0743866
	2.34333	0.102043		2.34125	-0.0739098
	2.34667	0.0920296		2.34458	-0.0739098
	2.35	0.0834465		2.34792	-0.0753403
	2.35333	0.0762939		2.35125	-0.0772476
	2.35667	0.0710487		2.35458	-0.0796318
	2.36	0.0662804		2.35792	-0.0815392
	2.36333	0.0624657		2.36125	-0.0834465
	2.36667	0.0581741		2.36458	-0.0839233
	2.37	0.0538826		2.36792	-0.0839233
	2.37333	0.0495911		2.37125	-0.0834465
	2.37667	0.04673		2.37458	-0.082016
	2.38	0.0443459		2.37792	-0.0810623
	2.38333	0.0424385		2.38125	-0.0805855
	2.38667	0.041008		2.38458	-0.0805855
	2.39	0.0391006		2.38792	-0.0801086
	2.39333	0.0376701		2.39125	-0.079155
	2.39667	0.0357628		2.39458	-0.0786781
	2.4	0.0324249		2.39792	-0.0782013
	2.40333	0.0295639		2.40125	-0.079155
	2.40667	0.0267029		2.40458	-0.0786781
	2.41	0.0243187		2.40792	-0.0772476
	2.41333	0.0224113		2.41125	-0.0762939
	2.41667	0.0214577		2.41458	-0.0758171
	2.42	0.0209808		2.41792	-0.0748634
	2.42333	0.020504		2.42125	-0.0743866
	2.42667	0.0190735		2.42458	-0.0753403
	2.43	0.0171661		2.42792	-0.0772476
	2.43333	0.014782		2.43125	-0.0796318
	2.43667	0.0123978		2.43458	-0.0815392
	2.44	0.0100136		2.43792	-0.0815392
	2.44333	0.00810623		2.44125	-0.0810623
	2.44667	0.00715256		2.44458	-0.0801086
	2.45	0.00667572		2.44792	-0.0777245
	2.45333	0.00667572		2.45125	-0.0758171
	2.45667	0.00619888		2.45458	-0.0753403
	2.46	0.00619888		2.45792	-0.0762939
	2.46333	0.00715256		2.46125	-0.0782013
	2.46667	0.00810623		2.46458	-0.0796318
	2.47	0.00858307		2.46792	-0.0805855
	2.47333	0.00905991		2.47125	-0.0810623
	2.47667	0.0100136		2.47458	-0.0796318
	2.48	0.0100136		2.47792	-0.0777245
	2.48333	0.00953674		2.48125	-0.0753403
	2.48667	0.00858307		2.48458	-0.0729561
	2.49	0.00715256		2.48792	-0.0705719
	2.49333	0.00572205		2.49125	-0.0700951
	2.49667	0.00429153		2.49458	-0.0715256
	2.5	0.00333786		2.49792	-0.0739098
	2.50333	0.00238419		2.50125	-0.0772476
	2.50667	0.000953674		2.50458	-0.0810623
	2.51	0.000476837		2.50792	-0.0844002
	2.51333	0		2.51125	-0.0867844
	2.51667	-0.000476837		2.51458	-0.0867844
	2.52	-0.000953674		2.51792	-0.084877
	2.52333	-0.00143051		2.52125	-0.082016
	2.52667	-0.00190735		2.52458	-0.0782013
	2.53	-0.00286102		2.52792	-0.0767708
	2.53333	-0.0038147		2.53125	-0.0767708
	2.53667	-0.00429153		2.53458	-0.0782013
	2.54	-0.00429153		2.53792	-0.0801086
	2.54333	-0.00429153		2.54125	-0.0829697
	2.54667	-0.00333786		2.54458	-0.0858307
	2.55	-0.00333786		2.54792	-0.087738
	2.55333	-0.00286102		2.55125	-0.087738
	2.55667	-0.00333786		2.55458	-0.0882149
	2.56	-0.00429153		2.55792	-0.0891685
	2.56333	-0.00524521		2.56125	-0.0896454
	2.56667	-0.00667572		2.56458	-0.0896454
	2.57	-0.00810623		2.56792	-0.0891685
	2.57333	-0.00905991		2.57125	-0.087738
	2.57667	-0.00953674		2.57458	-0.084877
	2.58	-0.0100136		2.57792	-0.0829697
	2.58333	-0.0100136		2.58125	-0.082016
	2.58667	-0.0104904		2.58458	-0.0824928
	2.59	-0.0104904		2.58792	-0.0839233
	2.59333	-0.0104904		2.59125	-0.0863075
	2.59667	-0.0109673		2.59458	-0.0886917
	2.6	-0.0123978		2.59792	-0.0905991
	2.60333	-0.0138283		2.60125	-0.0915527
	2.60667	-0.0162125		2.60458	-0.0901222
	2.61	-0.017643		2.60792	-0.0882149
	2.61333	-0.0185966		2.61125	-0.0863075
	2.61667	-0.0181198		2.61458	-0.0844002
	2.62	-0.0166893		2.61792	-0.0824928
	2.62333	-0.014782		2.62125	-0.0810623
	2.62667	-0.0128746		2.62458	-0.0805855
	2.63	-0.0109673		2.62792	-0.0805855
	2.63333	-0.0100136		2.63125	-0.0810623
	2.63667	-0.0100136		2.63458	-0.0815392
	2.64	-0.0114441		2.63792	-0.082016
	2.64333	-0.0123978		2.64125	-0.082016
	2.64667	-0.0128746		2.64458	-0.0815392
	2.65	-0.0133514		2.64792	-0.0829697
	2.65333	-0.0143051		2.65125	-0.0853539
	2.65667	-0.0157356		2.65458	-0.087738
	2.66	-0.0171661		2.65792	-0.0891685
	2.66333	-0.0181198		2.66125	-0.0896454
	2.66667	-0.0190735		2.66458	-0.0891685
	2.67	-0.0195503		2.66792	-0.087738
	2.67333	-0.0200272		2.67125	-0.0853539
	2.67667	-0.0200272		2.67458	-0.0829697
	2.68	-0.0195503		2.67792	-0.0829697
	2.68333	-0.0190735		2.68125	-0.0853539
	2.68667	-0.0185966		2.68458	-0.0886917
	2.69	-0.017643		2.68792	-0.0910759
	2.69333	-0.0162125		2.69125	-0.0934601
	2.69667	-0.0152588		2.69458	-0.0939369
	2.7	-0.0152588		2.69792	-0.0929832
	2.70333	-0.0157356		2.70125	-0.0910759
	2.70667	-0.0166893		2.70458	-0.0886917
	2.71	-0.017643		2.70792	-0.0872612
	2.71333	-0.0181198		2.71125	-0.0858307
	2.71667	-0.0181198		2.71458	-0.0853539
	2.72	-0.0166893		2.71792	-0.0844002
	2.72333	-0.0152588		2.72125	-0.0834465
	2.72667	-0.0138283		2.72458	-0.0829697
	2.73	-0.0133514		2.72792	-0.0824928
	2.73333	-0.0128746		2.73125	-0.0824928
	2.73667	-0.0133514		2.73458	-0.0834465
	2.74	-0.0138283		2.73792	-0.0853539
	2.74333	-0.0152588		2.74125	-0.0882149
	2.74667	-0.0166893		2.74458	-0.0915527
	2.75	-0.017643		2.74792	-0.0944138
	2.75333	-0.0190735		2.75125	-0.0967979
	2.75667	-0.020504		2.75458	-0.0977516
	2.76	-0.0214577		2.75792	-0.0987053
	2.76333	-0.020504		2.76125	-0.0987053
	2.76667	-0.0195503		2.76458	-0.0982285
	2.77	-0.0185966		2.76792	-0.0967979
	2.77333	-0.017643		2.77125	-0.0953674
	2.77667	-0.0162125		2.77458	-0.0939369
	2.78	-0.0152588		2.77792	-0.0925064
	2.78333	-0.0143051		2.78125	-0.0910759
	2.78667	-0.0143051		2.78458	-0.0901222
	2.79	-0.014782		2.78792	-0.0896454
	2.79333	-0.014782		2.79125	-0.0910759
	2.79667	-0.0152588		2.79458	-0.0939369
	2.8	-0.0157356		2.79792	-0.0963211
	2.80333	-0.0157356		2.80125	-0.0972748
	2.80667	-0.0157356		2.80458	-0.0987053
	2.81	-0.0157356		2.80792	-0.0991821
	2.81333	-0.0152588		2.81125	-0.0991821
	2.81667	-0.014782		2.81458	-0.0991821
	2.82	-0.0143051		2.81792	-0.099659
	2.82333	-0.014782		2.82125	-0.100136
	2.82667	-0.0157356		2.82458	-0.100613
	2.83	-0.017643		2.82792	-0.100136
	2.83333	-0.0200272		2.83125	-0.100136
	2.83667	-0.0224113		2.83458	-0.0987053
	2.84	-0.0238419		2.83792	-0.0977516
	2.84333	-0.0238419		2.84125	-0.0958443
	2.84667	-0.023365		2.84458	-0.0948906
	2.85	-0.0209808		2.84792	-0.0939369
	2.85333	-0.0185966		2.85125	-0.0929832
	2.85667	-0.0157356		2.85458	-0.0925064
	2.86	-0.014782		2.85792	-0.0929832
	2.86333	-0.0143051		2.86125	-0.0953674
	2.86667	-0.0143051		2.86458	-0.0982285
	2.87	-0.014782		2.86792	-0.100136
	2.87333	-0.0152588		2.87125	-0.100613
	2.87667	-0.0162125		2.87458	-0.100136
	2.88	-0.0166893		2.87792	-0.0982285
	2.88333	-0.0171661		2.88125	-0.0958443
	2.88667	-0.0171661		2.88458	-0.0939369
	2.89	-0.0171661		2.88792	-0.0915527
	2.89333	-0.0162125		2.89125	-0.0901222
	2.89667	-0.0152588		2.89458	-0.0896454
	2.9	-0.0138283		2.89792	-0.0905991
	2.90333	-0.0128746		2.90125	-0.0925064
	2.90667	-0.0133514		2.90458	-0.0939369
	2.91	-0.0138283		2.90792	-0.0953674
	2.91333	-0.0152588		2.91125	-0.0963211
	2.91667	-0.0162125		2.91458	-0.0963211
	2.92	-0.017643		2.91792	-0.0948906
	2.92333	-0.0181198		2.92125	-0.0929832
	2.92667	-0.0171661		2.92458	-0.0905991
	2.93	-0.0166893		2.92792	-0.0891685
	2.93333	-0.017643		2.93125	-0.0891685
	2.93667	-0.0190735		2.93458	-0.0910759
	2.94	-0.020504		2.93792	-0.0934601
	2.94333	-0.0219345		2.94125	-0.0958443
	2.94667	-0.023365		2.94458	-0.0977516
	2.95	-0.0238419		2.94792	-0.0991821
	2.95333	-0.0238419		2.95125	-0.0987053
	2.95667	-0.0228882		2.95458	-0.0977516
	2.96	-0.0214577		2.95792	-0.0963211
	2.96333	-0.020504		2.96125	-0.0948906
	2.96667	-0.0200272		2.96458	-0.0934601
	2.97	-0.0200272		2.96792	-0.0920296
	2.97333	-0.0200272		2.97125	-0.0925064
	2.97667	-0.0195503		2.97458	-0.0934601
	2.98	-0.0190735		2.97792	-0.0939369
	2.98333	-0.0190735		2.98125	-0.0939369
	2.98667	-0.0200272		2.98458	-0.0953674
	2.99	-0.020504		2.98792	-0.0967979
	2.99333	-0.0209808		2.99125	-0.0982285
	2.99667	-0.0219345		2.99458	-0.0991821
	3	-0.023365		2.99792	-0.099659
	3.00333	-0.0238419		3.00125	-0.100613
	3.00667	-0.0238419		3.00458	-0.101089
	3.01	-0.0228882		3.00792	-0.101089
	3.01333	-0.0224113		3.01125	-0.101566
	3.01667	-0.0214577		3.01458	-0.102043
	3.02	-0.020504		3.01792	-0.101566
	3.02333	-0.0195503		3.02125	-0.099659
	3.02667	-0.0190735		3.02458	-0.0977516
	3.03	-0.0195503		3.02792	-0.0967979
	3.03333	-0.0200272		3.03125	-0.0963211
	3.03667	-0.0209808		3.03458	-0.0967979
	3.04	-0.0219345		3.03792	-0.0972748
	3.04333	-0.0224113		3.04125	-0.0987053
	3.04667	-0.0224113		3.04458	-0.100613
	3.05	-0.0219345		3.04792	-0.100136
	3.05333	-0.0214577		3.05125	-0.0987053
	3.05667	-0.0200272		3.05458	-0.0982285
	3.06	-0.0190735		3.05792	-0.0991821
	3.06333	-0.0181198		3.06125	-0.099659
	3.06667	-0.017643		3.06458	-0.101089
	3.07	-0.0181198		3.06792	-0.10252
	3.07333	-0.0195503		3.07125	-0.104427
	3.07667	-0.020504		3.07458	-0.104904
	3.08	-0.0214577		3.07792	-0.105381
	3.08333	-0.0219345		3.08125	-0.106335
	3.08667	-0.0214577		3.08458	-0.106335
	3.09	-0.0200272		3.08792	-0.105381
	3.09333	-0.0181198		3.09125	-0.103474
	3.09667	-0.0166893		3.09458	-0.102043
	3.1	-0.0157356		3.09792	-0.100136
	3.10333	-0.0152588		3.10125	-0.0987053
	3.10667	-0.0143051		3.10458	-0.0982285
	3.11	-0.0133514		3.10792	-0.0982285
	3.11333	-0.0128746		3.11125	-0.0987053
	3.11667	-0.0133514		3.11458	-0.100136
	3.12	-0.0138283		3.11792	-0.101566
	3.12333	-0.014782		3.12125	-0.102043
	3.12667	-0.0157356		3.12458	-0.101089
	3.13	-0.0171661		3.12792	-0.100613
	3.13333	-0.017643		3.13125	-0.100613
	3.13667	-0.017643		3.13458	-0.099659
	3.14	-0.0171661		3.13792	-0.0977516
	3.14333	-0.0162125		3.14125	-0.0967979
	3.14667	-0.0152588		3.14458	-0.0982285
	3.15	-0.0152588		3.14792	-0.100136
	3.15333	-0.0152588		3.15125	-0.101566
	3.15667	-0.0152588		3.15458	-0.102997
	3.16	-0.0152588		3.15792	-0.104427
	3.16333	-0.0162125		3.16125	-0.104427
	3.16667	-0.0166893		3.16458	-0.103474
	3.17	-0.017643		3.16792	-0.10252
	3.17333	-0.0195503		3.17125	-0.102043
	3.17667	-0.0219345		3.17458	-0.101566
	3.18	-0.0238419		3.17792	-0.101566
	3.18333	-0.023365		3.18125	-0.102043
	3.18667	-0.0224113		3.18458	-0.102043
	3.19	-0.0214577		3.18792	-0.102043
	3.19333	-0.0209808		3.19125	-0.101566
	3.19667	-0.0200272		3.19458	-0.101566
	3.2	-0.0200272		3.19792	-0.102043
	3.20333	-0.0214577		3.20125	-0.102997
	3.20667	-0.0238419		3.20458	-0.104904
	3.21	-0.0257492		3.20792	-0.106335
	3.21333	-0.0271797		3.21125	-0.106335
	3.21667	-0.0286102		3.21458	-0.105381
	3.22	-0.0295639		3.21792	-0.103474
	3.22333	-0.0300407		3.22125	-0.101566
	3.22667	-0.0295639		3.22458	-0.099659
	3.23	-0.0290871		3.22792	-0.0982285
	3.23333	-0.0276566		3.23125	-0.0982285
	3.23667	-0.0257492		3.23458	-0.0987053
	3.24	-0.0247955		3.23792	-0.0991821
	3.24333	-0.0247955		3.24125	-0.100613
	3.24667	-0.0257492		3.24458	-0.10252
	3.25	-0.026226		3.24792	-0.102997
	3.25333	-0.0267029		3.25125	-0.10252
	3.25667	-0.026226		3.25458	-0.101566
	3.26	-0.026226		3.25792	-0.101089
	3.26333	-0.026226		3.26125	-0.100613
	3.26667	-0.0257492		3.26458	-0.099659
	3.27	-0.0252724		3.26792	-0.0991821
	3.27333	-0.0252724		3.27125	-0.099659
	3.27667	-0.026226		3.27458	-0.101089
	3.28	-0.0271797		3.27792	-0.102997
	3.28333	-0.0271797		3.28125	-0.104427
	3.28667	-0.0271797		3.28458	-0.104904
	3.29	-0.0267029		3.28792	-0.104904
	3.29333	-0.0267029		3.29125	-0.103474
	3.29667	-0.0267029		3.29458	-0.102043
	3.3	-0.0267029		3.29792	-0.101566
	3.30333	-0.0271797		3.30125	-0.102997
	3.30667	-0.0281334		3.30458	-0.105381
	3.31	-0.0290871		3.30792	-0.107288
	3.31333	-0.0295639		3.31125	-0.110149
	3.31667	-0.0295639		3.31458	-0.11301
	3.32	-0.0286102		3.31792	-0.114918
	3.32333	-0.0271797		3.32125	-0.114918
	3.32667	-0.0257492		3.32458	-0.11301
	3.33	-0.0238419		3.32792	-0.11158
	3.33333	-0.0224113		3.33125	-0.109196
	3.33667	-0.0214577		3.33458	-0.106335
	3.34	-0.0209808		3.33792	-0.103951
	3.34333	-0.020504		3.34125	-0.102043
	3.34667	-0.0195503		3.34458	-0.100136
	3.35	-0.0190735		3.34792	-0.0982285
	3.35333	-0.0185966		3.35125	-0.0977516
	3.35667	-0.0171661		3.35458	-0.0991821
	3.36	-0.014782		3.35792	-0.101089
	3.36333	-0.0109673		3.36125	-0.102043
	3.36667	-0.00572205		3.36458	-0.103474
	3.37	0.00143051		3.36792	-0.105381
	3.37333	0.0114441		3.37125	-0.106812
	3.37667	0.0243187		3.37458	-0.105858
	3.38	0.0414848		3.37792	-0.102997
	3.38333	0.0629425		3.38125	-0.100136
	3.38667	0.0886917		3.38458	-0.0977516
	3.39	0.121593		3.38792	-0.0963211
	3.39333	0.162125		3.39125	-0.0939369
	3.39667	0.211239		3.39458	-0.0910759
	3.4	0.270367		3.39792	-0.0901222
	3.40333	0.340462		3.40125	-0.0896454
	3.40667	0.422955		3.40458	-0.0896454
	3.41	0.518799		3.40792	-0.0882149
	3.41333	0.627518		3.41125	-0.0863075
	3.41667	0.749588		3.41458	-0.0853539
	3.42	0.883102		3.41792	-0.0839233
	3.42333	1.02711		3.42125	-0.0829697
	3.42667	1.17922		3.42458	-0.0824928
	3.43	1.33753		3.42792	-0.0834465
	3.43333	1.49822		3.43125	-0.0844002
	3.43667	1.65701		3.43458	-0.0853539
	3.44	1.81007		3.43792	-0.0858307
	3.44333	1.95456		3.44125	-0.0863075
	3.44667	2.08521		3.44458	-0.0872612
	3.45	2.19822		3.44792	-0.0882149
	3.45333	2.28977		3.45125	-0.0891685
	3.45667	2.35796		3.45458	-0.0905991
	3.46	2.40088		3.45792	-0.0934601
	3.46333	2.41709		3.46125	-0.0972748
	3.46667	2.40755		3.46458	-0.099659
	3.47	2.37226		3.46792	-0.101566
	3.47333	2.31361		3.47125	-0.10252
	3.47667	2.23446		3.47458	-0.10252
	3.48	2.13909		3.47792	-0.10252
	3.48333	2.03085		3.48125	-0.101566
	3.48667	1.91164		3.48458	-0.101566
	3.49	1.78576		3.48792	-0.102997
	3.49333	1.65653		3.49125	-0.104427
	3.49667	1.52731		3.49458	-0.105381
	3.5	1.39952		3.49792	-0.105381
	3.50333	1.27459		3.50125	-0.104427
	3.50667	1.1549		3.50458	-0.103474
	3.51	1.04141		3.50792	-0.103474
	3.51333	0.934601		3.51125	-0.104427
	3.51667	0.834942		3.51458	-0.106335
	3.52	0.743389		3.51792	-0.107765
	3.52333	0.659466		3.52125	-0.108719
	3.52667	0.583172		3.52458	-0.108719
	3.53	0.513077		3.52792	-0.108242
	3.53333	0.449181		3.53125	-0.108242
	3.53667	0.39053		3.53458	-0.108719
	3.54	0.337601		3.53792	-0.109673
	3.54333	0.28944		3.54125	-0.11158
	3.54667	0.246525		3.54458	-0.113487
	3.55	0.208855		3.54792	-0.114918
	3.55333	0.176907		3.55125	-0.116348
	3.55667	0.150204		3.55458	-0.116348
	3.56	0.126839		3.55792	-0.116348
	3.56333	0.106812		3.56125	-0.117302
	3.56667	0.0896454		3.56458	-0.117779
	3.57	0.0753403		3.56792	-0.116825
	3.57333	0.0624657		3.57125	-0.116348
	3.57667	0.0510216		3.57458	-0.116348
	3.58	0.0414848		3.57792	-0.116825
	3.58333	0.0333786		3.58125	-0.117302
	3.58667	0.0267029		3.58458	-0.116825
	3.59	0.020504		3.58792	-0.115871
	3.59333	0.014782		3.59125	-0.115871
	3.59667	0.0100136		3.59458	-0.116348
	3.6	0.00572205		3.59792	-0.116825
	3.60333	0.00238419		3.60125	-0.116348
	3.60667	-0.000476837		3.60458	-0.115395
	3.61	-0.00286102		3.60792	-0.115395
	3.61333	-0.0038147		3.61125	-0.116348
	3.61667	-0.00476837		3.61458	-0.117302
	3.62	-0.00572205		3.61792	-0.115871
	3.62333	-0.00667572		3.62125	-0.114918
	3.62667	-0.00905991		3.62458	-0.114441
	3.63	-0.0109673		3.62792	-0.114918
	3.63333	-0.0128746		3.63125	-0.114918
	3.63667	-0.014782		3.63458	-0.113964
	3.64	-0.0166893		3.63792	-0.114441
	3.64333	-0.0181198		3.64125	-0.115395
	3.64667	-0.0185966		3.64458	-0.116825
	3.65	-0.0185966		3.64792	-0.116348
	3.65333	-0.0185966		3.65125	-0.114918
	3.65667	-0.0181198		3.65458	-0.113964
	3.66	-0.017643		3.65792	-0.113487
	3.66333	-0.0166893		3.66125	-0.112057
	3.66667	-0.0162125		3.66458	-0.110149
	3.67	-0.0162125		3.66792	-0.108242
	3.67333	-0.0166893		3.67125	-0.106335
	3.67667	-0.0166893		3.67458	-0.103474
	3.68	-0.0162125		3.67792	-0.0991821
	3.68333	-0.0162125		3.68125	-0.0953674
	3.68667	-0.0162125		3.68458	-0.0920296
	3.69	-0.0162125		3.68792	-0.0896454
	3.69333	-0.017643		3.69125	-0.0882149
	3.69667	-0.0190735		3.69458	-0.087738
	3.7	-0.0209808		3.69792	-0.0891685
	3.70333	-0.0228882		3.70125	-0.0915527
	3.70667	-0.0238419		3.70458	-0.0939369
	3.71	-0.0238419		3.70792	-0.0953674
	3.71333	-0.0224113		3.71125	-0.0958443
	3.71667	-0.020504		3.71458	-0.0967979
	3.72	-0.0185966		3.71792	-0.0967979
	3.72333	-0.0171661		3.72125	-0.0963211
	3.72667	-0.0162125		3.72458	-0.0948906
	3.73	-0.0162125		3.72792	-0.0934601
	3.73333	-0.0162125		3.73125	-0.0925064
	3.73667	-0.0162125		3.73458	-0.0910759
	3.74	-0.0166893		3.73792	-0.0905991
	3.74333	-0.0162125		3.74125	-0.0915527
	3.74667	-0.0157356		3.74458	-0.0944138
	3.75	-0.0152588		3.74792	-0.0977516
	3.75333	-0.0152588		3.75125	-0.101089
	3.75667	-0.0152588		3.75458	-0.103951
	3.76	-0.0157356		3.75792	-0.106335
	3.76333	-0.0152588		3.76125	-0.106812
	3.76667	-0.014782		3.76458	-0.105381
	3.77	-0.014782		3.76792	-0.10252
	3.77333	-0.014782		3.77125	-0.101089
	3.77667	-0.014782		3.77458	-0.101566
	3.78	-0.0152588		3.77792	-0.103474
	3.78333	-0.0162125		3.78125	-0.107288
	3.78667	-0.0181198		3.78458	-0.11158
	3.79	-0.020504		3.78792	-0.115395
	3.79333	-0.0224113		3.79125	-0.119209
	3.79667	-0.0238419		3.79458	-0.121593
	3.8	-0.0252724		3.79792	-0.121593
	3.80333	-0.0252724		3.80125	-0.120163
	3.80667	-0.0243187		3.80458	-0.119686
	3.81	-0.0228882		3.80792	-0.12064
	3.81333	-0.0214577		3.81125	-0.12064
	3.81667	-0.020504		3.81458	-0.119686
	3.82	-0.020504		3.81792	-0.118256
	3.82333	-0.0219345		3.82125	-0.117779
	3.82667	-0.0238419		3.82458	-0.116825
	3.83	-0.0252724		3.82792	-0.114918
	3.83333	-0.026226		3.83125	-0.112534
	3.83667	-0.0271797		3.83458	-0.110626
	3.84	-0.0276566		3.83792	-0.108719
	3.84333	-0.0276566		3.84125	-0.107288
	3.84667	-0.0271797		3.84458	-0.106812
	3.85	-0.0267029		3.84792	-0.107288
	3.85333	-0.0271797		3.85125	-0.109673
	3.85667	-0.0276566		3.85458	-0.112057
	3.86	-0.0281334		3.85792	-0.113964
	3.86333	-0.0290871		3.86125	-0.115395
	3.86667	-0.0295639		3.86458	-0.116825
	3.87	-0.0290871		3.86792	-0.117302
	3.87333	-0.0281334		3.87125	-0.116825
	3.87667	-0.0271797		3.87458	-0.116348
	3.88	-0.026226		3.87792	-0.115871
	3.88333	-0.0257492		3.88125	-0.114918
	3.88667	-0.0257492		3.88458	-0.11301
	3.89	-0.0267029		3.88792	-0.111103
	3.89333	-0.0281334		3.89125	-0.109673
	3.89667	-0.0290871		3.89458	-0.108719
	3.9	-0.0300407		3.89792	-0.108719
	3.90333	-0.0309944		3.90125	-0.109673
	3.90667	-0.0324249		3.90458	-0.112057
	3.91	-0.0343323		3.90792	-0.114918
	3.91333	-0.0362396		3.91125	-0.117779
	3.91667	-0.0376701		3.91458	-0.119209
	3.92	-0.0386238		3.91792	-0.118732
	3.92333	-0.0386238		3.92125	-0.117302
	3.92667	-0.0386238		3.92458	-0.115871
	3.93	-0.0376701		3.92792	-0.114918
	3.93333	-0.0362396		3.93125	-0.114918
	3.93667	-0.0343323		3.93458	-0.115395
	3.94	-0.0324249		3.93792	-0.116825
	3.94333	-0.0300407		3.94125	-0.118256
	3.94667	-0.0286102		3.94458	-0.118732
	3.95	-0.0276566		3.94792	-0.118256
	3.95333	-0.0286102		3.95125	-0.116825
	3.95667	-0.0300407		3.95458	-0.115395
	3.96	-0.0324249		3.95792	-0.114918
	3.96333	-0.0343323		3.96125	-0.113964
	3.96667	-0.0362396		3.96458	-0.112057
	3.97	-0.0367165		3.96792	-0.109673
	3.97333	-0.0357628		3.97125	-0.107765
	3.97667	-0.0338554		3.97458	-0.106335
	3.98	-0.0324249		3.97792	-0.104904
	3.98333	-0.0309944		3.98125	-0.104904
	3.98667	-0.0300407		3.98458	-0.106335
	3.99	-0.0290871		3.98792	-0.109196
	3.99333	-0.0290871		3.99125	-0.112534
	3.99667	-0.0295639		3.99458	-0.115395
	4	-0.0305176		3.99792	-0.117779
	4.00333	-0.0309944		4.00125	-0.119209

## Sheet: Sheet 2
	S1 Data (related to Fig 2)
	Concentration (ATP) = [(integral + 0.3915)/0.7962] x Dilution coeff								Concentration (ADP) = [(integral + 0.5507)/0.7652] x Dilution coeff
	Dilution coeff: dilution with EDTA stock prior to HPLC analysis, as detailed in the methods section (usually 4 or 5)
	Average concentration at t=0h is subtracted from all averages to (i) account for trace ATP present in ADP commercial standard and (ii) to monitor conversion, as noted in the methods section
	Yield = (average ATP/average ADP t=0h)*100						SD on yield = (SD/average ADP t=0h)*100
	Table D: HPLC data for Fig 2a												Table E: HPLC data for Fig 2b												Table F: HPLC data for Fig 2c												Table G: HPLC data for Fig 2c
	pH 5.5-6												20°C												Water												Water
	ATP	Repetition 1		Repetition 2		Repetition 3							ATP	Repetition 1		Repetition 2		Repetition 3							ATP	Repetition 1		Repetition 2		Repetition 3							ATP		Repetition 1		Repetition 2		Repetition 3
	Time (h)	Integral (mAU*s)	Conc (µM)	Integral (mAU*s)	Conc (µM)	Integral (mAU*s)	Conc (µM)	Average (µM)	Standard deviation	Yield (%)	SD on yied (%)		Time (h)	Integral (mAU*s)	Conc (µM)	Integral (mAU*s)	Conc (µM)	Integral (mAU*s)	Conc (µM)	Average (µM)	Standard deviation	Yield (%)	SD on yied (%)		Time (h)	Integral (mAU*s)	Conc (µM)	Integral (mAU*s)	Conc (µM)	Integral (mAU*s)	Conc (µM)	Average (µM)	Standard deviation	Yield (%)	SD on yied (%)		Sample	Time (h)	Integral (mAU*s)	Conc (µM)	Integral (mAU*s)	Conc (µM)	Integral (mAU*s)	Conc (µM)	Average (µM)	Standard deviation	Yield (%)	SD on yied (%)
	0	4.13682	22.7497	4.10468	22.5882	4.06453	22.3865	0.000480206	0.148569	9.18402e-05	0.0174884		0	4.62795	25.217	4.5949	25.051	4.5764	24.9581	0.00035795	0.107123	4.10065e-05	0.0122719		0	4.13682	22.7497	4.10468	22.5882	4.06453	22.3865	0.000480206	0.148569	9.18402e-05	0.0174884		Fe(III)	0	11.6061	60.2743	11.5797	60.1417	11.6325	60.4069	0.000302939	0.108292	0.000302939	0.0125197
	0.16	7.67808	40.5405	7.70599	40.6807	7.66125	40.4559	17.985	0.0926942	2.11707	0.0109113		0.16	6.85019	36.3813	7.00255	37.1467	7.01197	37.194	11.8323	0.372486	1.3555	0.0426717		0.16	7.67808	40.5405	7.70599	40.6807	7.66125	40.4559	17.985	0.0926942	2.11707	0.0109113		no Fe(III)	0	3.53353	19.7188	3.51402	19.6208	3.55312	19.8172	0.000148338	0.0801935	1.43682e-05	0.00870892
	0.5	12.4302	64.4146	12.6007	65.2712	12.6411	65.474	42.4793	0.459145	5.00035	0.0540472		0.5	11.5291	59.8877	11.6156	60.3222	11.539	59.9373	34.974	0.194226	4.0066	0.0222504		0.5	12.4302	64.4146	12.6007	65.2712	12.6411	65.474	42.4793	0.459145	5.00035	0.0540472		Fe(III) 80 bar	3	28.2395	143.838	28.7655	146.481	29.9666	152.515	87.3375	3.63137	10.0971	0.419824
	1	18.0523	92.6592	18.3139	93.9733	18.6587	95.7056	71.5387	1.24759	8.42102	0.146858		1	14.0528	72.5663	13.8981	71.7888	14.1016	72.8113	47.3138	0.43588	5.42023	0.0499341		1	18.0523	92.6592	18.3139	93.9733	18.6587	95.7056	71.5387	1.24759	8.42102	0.146858		Fe(III) 1 bar	3	31.7155	161.301	32.1094	163.28	31.9258	162.357	102.039	0.808541	11.7968	0.0934758
	2	23.9743	122.41	24.182	123.454	24.0404	122.743	100.295	0.43521	11.806	0.0512298		2	18.9952	97.396	19.7819	101.349	20.0523	102.707	75.4088	2.25272	8.63878	0.25807		2	23.9743	122.41	24.182	123.454	24.0404	122.743	100.295	0.43521	11.806	0.0512298		no Fe(III) 80 bar	3	3.47253	19.4124	3.47294	19.4144	3.43476	19.2226	0.349795	0.0899391	0.0379873	0.00976728
	3	27.0825	138.026	27.5916	140.583	27.5475	140.362	117.083	1.15694	13.7821	0.136187		3	23.3845	119.448	24.1592	123.34	24.1068	123.076	96.8794	1.77586	11.0984	0.203441		3	27.0825	138.026	27.5916	140.583	27.5475	140.362	117.083	1.15694	13.7821	0.136187		no Fe(III) 1 bar	3	3.68876	20.4987	3.64599	20.2838	3.66656	20.3871	1.38987	0.0877418	0.150938	0.00952866
	4	28.9017	147.165	29.125	148.287	28.6631	145.966	124.565	0.947605	14.6629	0.111545		4	26.3064	134.126	26.5609	135.405	26.1471	133.326	109.211	0.856117	12.5111	0.0980761		4	28.9017	147.165	29.125	148.287	28.6631	145.966	124.565	0.947605	14.6629	0.111545
	5	29.7491	151.422	29.9354	152.358	29.8172	151.764	129.274	0.386647	15.2172	0.0455133		5	28.3743	144.515	28.5307	145.301	28.402	144.655	119.749	0.342498	13.7183	0.0392363		5	29.7491	151.422	29.9354	152.358	29.8172	151.764	129.274	0.386647	15.2172	0.0455133
	10	32.5285	165.386	32.4471	164.977	32.9434	167.47	143.37	1.09175	16.8765	0.128513		10	35.4753	180.19	34.7055	176.322	35.711	181.374	154.22	2.15703	17.6674	0.247108		10	32.5285	165.386	32.4471	164.977	32.9434	167.47	143.37	1.09175	16.8765	0.128513
	24	33.2099	168.809	33.445	169.99	32.9093	167.298	146.125	1.10155	17.2008	0.129666		24	34.8988	177.293	35.0795	178.202	35.6916	181.277	153.849	1.70446	17.6248	0.195261		24	33.2099	168.809	33.445	169.99	32.9093	167.298	146.125	1.10155	17.2008	0.129666
	ADP	Repetition 1		Repetition 2		Repetition 3							ADP	Repetition 1		Repetition 2		Repetition 3							ADP	Repetition 1		Repetition 2		Repetition 3							ADP		Repetition 1		Repetition 2		Repetition 3
	Time (h)	Integral (mAU*s)	Conc (µM)	Integral (mAU*s)	Conc (µM)	Integral (mAU*s)	Conc (µM)	Average (µM)	Standard deviation				Time (h)	Integral (mAU*s)	Conc (µM)	Integral (mAU*s)	Conc (µM)	Integral (mAU*s)	Conc (µM)	Average (µM)	Standard deviation				Time (h)	Integral (mAU*s)	Conc (µM)	Integral (mAU*s)	Conc (µM)	Integral (mAU*s)	Conc (µM)	Average (µM)	Standard deviation				Sample	Time (h)	Integral (mAU*s)	Conc (µM)	Integral (mAU*s)	Conc (µM)	Integral (mAU*s)	Conc (µM)	Average (µM)	Standard deviation
	0	162.879	854.313	161.656	847.919	161.355	846.345	849.526	3.44545				0	165.609	868.58	168.538	883.89	165.165	866.261	872.91	7.82169				0	162.879	854.313	161.656	847.919	161.355	846.345	849.526	3.44545				Fe(III)	0	164.919	864.974	165.02	865.502	164.808	864.392	864.956	0.453426
																																					no Fe(III)	0	175.602	920.82	175.825	921.987	175.379	919.654	920.82	0.952565
	pH 4												30°C												Modern ocean mix
	ATP	Repetition 1		Repetition 2		Repetition 3							ATP	Repetition 1		Repetition 2		Repetition 3							ATP	Repetition 1		Repetition 2		Repetition 3
	Time (h)	Integral (mAU*s)	Conc (µM)	Integral (mAU*s)	Conc (µM)	Integral (mAU*s)	Conc (µM)	Average (µM)	Standard deviation	Yield (%)	SD on yied (%)		Time (h)	Integral (mAU*s)	Conc (µM)	Integral (mAU*s)	Conc (µM)	Integral (mAU*s)	Conc (µM)	Average (µM)	Standard deviation	Yield (%)	SD on yied (%)		Time (h)	Integral (mAU*s)	Conc (µM)	Integral (mAU*s)	Conc (µM)	Integral (mAU*s)	Conc (µM)	Average (µM)	Standard deviation	Yield (%)	SD on yied (%)
	0	4.5421	30.9822	4.39386	30.0512	4.27167	29.2839	0	0.465461	4.72849e-07	0.0506468		0	4.89106	26.5389	4.93486	26.7589	4.91915	26.68	0.000248095	0.0910214	2.74946e-05	0.0100873		0	2.41267	14.0878	2.5717	14.8867	2.75666	15.8159	0.000134807	0.706186	1.61755e-05	0.0847351
	0.16	6.28939	41.9548	6.09753	40.75	5.68795	38.1779	10.8357	0.602424	1.17903	0.0655497		0.16	8.286	43.5946	8.42243	44.28	8.38326	44.0832	17.3269	0.288146	1.92022	0.0319333		0.16	2.45137	14.2822	2.60149	15.0364	2.87677	16.4193	0.315968	0.884987	0.037913	0.106189
	0.5	9.4791	61.9857	9.18504	60.139	8.23503	54.1731	30.5457	0.923323	3.32367	0.100467		0.5	16.003	82.3637	16.0368	82.5334	15.9938	82.3173	55.7458	0.0928952	6.17791	0.0102949		0.5	2.54963	14.7758	2.59069	14.9821	2.89926	16.5323	0.500093	0.783935	0.0600061	0.0940642
	1	14.616	94.2448	14.6415	94.4044	12.5197	81.08	63.8079	0.0797852	6.94293	0.00868142		1	21.2576	108.762	21.2784	108.867	21.4599	109.779	82.4769	0.456561	9.14033	0.0505975		1	2.53162	14.6854	2.83109	16.1899	2.8504	16.2869	0.79069	0.733163	0.0948748	0.0879721
	2	20.5268	131.363	20.5273	131.367	17.857	114.597	100.848	0.00178975	10.9733	0.000194743		2	27.2884	139.06	27.2879	139.057	27.3537	139.388	112.51	0.155292	12.4686	0.0172099		2	2.72473	15.6555	2.93515	16.7126	3.07301	17.4052	1.66112	0.719465	0.199318	0.0863286
	3	23.1156	147.621	23.4157	149.505	20.5864	131.738	118.046	0.942163	12.8446	0.102517		3	30.6251	155.823	30.9307	157.359	30.778	156.591	129.932	0.626924	14.3994	0.0694776		3	2.75202	15.7926	3.08838	17.4824	3.28641	18.4773	2.32079	1.1082	0.278472	0.132973
	4	24.2313	154.627	24.8944	158.791	22.0577	140.977	126.192	2.08211	13.731	0.226554		4	32.5934	165.712	32.566	165.574	32.899	167.247	139.518	0.758321	15.4619	0.0840393		4	2.93881	16.731	3.25819	18.3355	3.33303	18.7115	2.99603	0.858828	0.359494	0.103051
	5	25.3923	161.918	25.8806	164.984	23.1601	147.9	132.934	1.53335	14.4646	0.166843		5	33.3017	169.27	33.2219	168.869	33.5552	170.544	142.902	0.713908	15.8368	0.0791174		5	3.02103	17.1441	3.11589	17.6206	3.33344	18.7136	2.89611	0.657012	0.347504	0.0788348
	10	27.0109	172.082	27.9189	177.785	25.0693	159.889	144.417	2.85104	15.714	0.310222		10	35.5935	180.784	36.2871	184.268	35.9289	182.469	155.848	1.42294	17.2715	0.157695		10	3.11879	17.6352	3.46736	19.3864	3.50382	19.5696	3.93372	0.871895	0.472007	0.104619
	24	25.1529	160.414	26.0572	166.094	23.7326	151.495	132.737	2.83971	14.4431	0.308988		24	34.8185	176.89	34.8872	177.235	35.2207	178.911	151.02	0.88245	16.7365	0.0977957		24	3.21271	18.1071	3.30007	18.5459	3.77019	20.9078	4.25692	1.22994	0.510788	0.14758
	ADP	Repetition 1		Repetition 2		Repetition 3							ADP	Repetition 1		Repetition 2		Repetition 3							ADP	Repetition 1		Repetition 2		Repetition 3
	Time (h)	Integral (mAU*s)	Conc (µM)	Integral (mAU*s)	Conc (µM)	Integral (mAU*s)	Conc (µM)	Average (µM)	Standard deviation				Time (h)	Integral (mAU*s)	Conc (µM)	Integral (mAU*s)	Conc (µM)	Integral (mAU*s)	Conc (µM)	Average (µM)	Standard deviation				Time (h)	Integral (mAU*s)	Conc (µM)	Integral (mAU*s)	Conc (µM)	Integral (mAU*s)	Conc (µM)	Average (µM)	Standard deviation
	0	138.219	906.752	141.672	929.317	140.404	921.032	919.034	9.31987				0	170.586	894.598	172.546	904.844	173.069	907.578	902.34	5.58723				0	156.503	820.984	159.598	837.158	160.537	842.068	833.404	9.00796
	pH 7												50°C												300 mM NaCl
	ATP	Repetition 1		Repetition 2		Repetition 3							ATP	Repetition 1		Repetition 2		Repetition 3							ATP	Repetition 1		Repetition 2		Repetition 3
	Time (h)	Integral (mAU*s)	Conc (µM)	Integral (mAU*s)	Conc (µM)	Integral (mAU*s)	Conc (µM)	Average (µM)	Standard deviation	Yield (%)	SD on yied (%)		Time (h)	Integral (mAU*s)	Conc (µM)	Integral (mAU*s)	Conc (µM)	Integral (mAU*s)	Conc (µM)	Average (µM)	Standard deviation	Yield (%)	SD on yied (%)		Time (h)	Integral (mAU*s)	Conc (µM)	Integral (mAU*s)	Conc (µM)	Integral (mAU*s)	Conc (µM)	Average (µM)	Standard deviation	Yield (%)	SD on yied (%)
	0	5.66251	30.4145	6.34185	33.8274	7.2976	38.629	0.000312317	3.36948	3.26865e-05	0.352643		0	4.66098	25.383	4.6317	25.2359	4.53201	24.735	0.000460311	0.277344	0.000109684	0.0316773		0	3.82023	21.1592	4.11709	22.6505	4.52394	24.6945	3.1642e-05	1.44916	3.91124e-06	0.17913
	0.16	6.31532	33.6941	6.58811	35.0646	7.49232	39.6072	1.832	2.52715	0.191733	0.264487		0.16	17.0964	87.8568	17.9192	91.9903	18.0547	92.6711	65.7214	2.12725	7.50648	0.242968		0.16	4.73677	25.7637	4.9941	27.0565	5.39438	29.0675	4.46121	1.35933	0.551446	0.168025
	0.5	6.80307	36.1445	7.22913	38.285	8.25134	43.4204	4.99333	3.05311	0.522593	0.319533		0.5	22.5389	115.199	24.2758	123.925	24.392	124.509	96.0932	4.25766	10.9754	0.486295		0.5	7.44102	39.3495	7.78433	41.0743	7.79888	41.1473	17.689	0.830817	2.18652	0.102697
	1	7.71631	40.7325	7.91066	41.7089	9.03029	47.3338	8.96841	2.90916	0.938618	0.304468		1	23.8403	121.737	25.0832	127.982	25.0781	127.956	100.774	2.9375	11.51	0.335512		1	9.18751	48.1236	9.65155	50.4549	9.49204	49.6536	26.576	0.967107	3.28504	0.119543
	2	10.0548	52.4807	9.91691	51.788	10.7816	56.1323	19.177	1.90575	2.00703	0.199453		2	24.5987	125.547	24.9866	127.496	24.414	124.619	100.77	1.19891	11.5096	0.136935		2	13.8104	71.3484	14.1666	73.138	13.2566	68.5659	48.1827	1.88115	5.95583	0.232527
	3	10.6589	55.5156	10.7178	55.8116	11.4549	59.5148	22.6573	1.8195	2.37127	0.190425		3	22.8957	116.992	23.8177	121.624	23.9202	122.139	95.1334	2.31451	10.8658	0.264356		3	16.3103	83.9077	17.0238	87.492	16.2689	83.6996	62.1984	1.74079	7.6883	0.215177
	4	11.2339	58.4045	11.2646	58.5588	12.2917	63.7187	25.9373	2.46956	2.71455	0.25846		4	21.1884	108.415	20.859	106.76	21.042	107.679	82.4998	0.67696	9.42285	0.0773201		4	18.1412	93.1059	19.196	98.4052	18.0027	92.4102	71.8057	2.67719	8.87585	0.330925
	5	11.5081	59.7819	11.4641	59.5611	12.2898	63.7094	26.7274	1.90562	2.79724	0.199439		5	20.4322	104.615	20.3031	103.967	20.6273	105.595	79.6079	0.66946	9.09255	0.0764634		5	19.8027	101.453	20.9703	107.319	19.5224	100.045	80.1042	3.14993	9.90161	0.38936
	10	12.2437	63.4773	12.1806	63.1603	13.1683	68.1225	30.63	2.26818	3.20568	0.237383		10	15.8368	81.5287	15.9807	82.2517	16.0274	82.4863	56.9709	0.407562	6.50703	0.0465504		10	22.1587	113.289	20.9288	107.11	20.8892	106.911	86.2688	2.9607	10.6636	0.36597
	24	12.3638	64.0809	12.6636	65.5869	13.4543	69.5596	32.1191	2.31097	3.36153	0.241861		24	9.52529	49.8206	9.82406	51.3216	9.82118	51.3071	25.6984	0.704183	2.93519	0.0804294		24	22.6335	115.674	24.1153	123.119	23.4195	119.623	96.6373	3.0411	11.9453	0.375908
	ADP	Repetition 1		Repetition 2		Repetition 3							ADP	Repetition 1		Repetition 2		Repetition 3							ADP	Repetition 1		Repetition 2		Repetition 3
	Time (h)	Integral (mAU*s)	Conc (µM)	Integral (mAU*s)	Conc (µM)	Integral (mAU*s)	Conc (µM)	Average (µM)	Standard deviation				Time (h)	Integral (mAU*s)	Conc (µM)	Integral (mAU*s)	Conc (µM)	Integral (mAU*s)	Conc (µM)	Average (µM)	Standard deviation				Time (h)	Integral (mAU*s)	Conc (µM)	Integral (mAU*s)	Conc (µM)	Integral (mAU*s)	Conc (µM)	Average (µM)	Standard deviation
	0	180.359	945.683	186.038	975.374	180.308	945.417	955.491	14.0598				0	167.288	877.358	166.742	874.505	166.784	874.724	875.529	1.29644				0	153.931	807.539	155.493	815.702	153.209	803.764	809.001	4.98204
	pH 9																								600 mM NaCl
	ATP	Repetition 1		Repetition 2		Repetition 3																			ATP	Repetition 1		Repetition 2		Repetition 3
	Time (h)	Integral (mAU*s)	Conc (µM)	Integral (mAU*s)	Conc (µM)	Integral (mAU*s)	Conc (µM)	Average (µM)	Standard deviation	Yield (%)	SD on yied (%)														Time (h)	Integral (mAU*s)	Conc (µM)	Integral (mAU*s)	Conc (µM)	Integral (mAU*s)	Conc (µM)	Average (µM)	Standard deviation	Yield (%)	SD on yied (%)
	0	4.49815	24.5649	6.39269	34.0828	5.59763	30.0886	0.00878255	3.90236	0.000914582	0.406377														0	3.18253	17.9554	3.66284	20.3685	3.80818	21.0986	2.3026e-06	1.3431	2.38539e-07	0.139139
	0.16	4.58114	24.9819	6.34434	33.8399	5.8272	31.2419	0.451234	3.71788	0.0469898	0.387166														0.16	3.90856	21.6029	4.32989	23.7196	4.49382	24.5432	3.48107	1.23845	0.360623	0.128298
	0.5	4.62626	25.2085	6.36253	33.9313	5.79362	31.0732	0.501021	3.63089	0.0521744	0.378107														0.5	5.01766	27.1749	5.40455	29.1186	5.49588	29.5774	8.81611	1.04139	0.913309	0.107884
	1	4.63576	25.2563	6.32285	33.732	5.8773	31.4936	0.590613	3.58627	0.0615042	0.373461														1	6.62425	35.2462	6.85344	36.3976	6.76569	35.9567	16.0593	0.474345	1.66367	0.0491399
	2	4.447	24.308	6.16964	32.9623	5.67555	30.48	-0.319912	3.63857	-0.0333144	0.378907														2	9.40673	49.225	9.66892	50.5422	9.14627	47.9165	29.4204	1.07195	3.04781	0.111049
	3	4.57151	24.9335	6.34105	33.8234	5.52855	29.7415	-0.0705275	3.63333	-0.00734447	0.378362														3	11.0144	57.3018	11.0096	57.2774	10.3982	54.2058	36.4542	1.45373	3.77648	0.150599
	4	4.49273	24.5377	6.17213	32.9748	5.54999	29.8492	-0.449427	3.48275	-0.0468017	0.36268														4	12.5562	65.0476	12.702	65.7797	11.7618	61.0566	44.1538	2.07559	4.57413	0.215021
	5	4.49472	24.5477	6.16913	32.9597	5.49702	29.5831	-0.539823	3.45637	-0.0562152	0.359934														5	13.5831	70.2064	13.7361	70.9753	12.6987	65.7635	49.1742	2.29718	5.09422	0.237978
	10	4.58834	25.018	6.1666	32.947	5.62521	30.2271	-0.172612	3.28973	-0.0179752	0.34258														10	16.6903	85.8167	17.1537	88.1445	15.9061	81.8769	65.4719	2.58681	6.78258	0.267981
	24	4.54201	24.7853	6.32526	33.7441	5.58002	30.0001	-0.0601783	3.67381	-0.00626675	0.382577														24	17.7802	91.2924	19.4344	99.6025	17.4674	89.7208	73.7311	4.33556	7.6382	0.449144
	ADP	Repetition 1		Repetition 2		Repetition 3																			ADP	Repetition 1		Repetition 2		Repetition 3
	Time (h)	Integral (mAU*s)	Conc (µM)	Integral (mAU*s)	Conc (µM)	Integral (mAU*s)	Conc (µM)	Average (µM)	Standard deviation																Time (h)	Integral (mAU*s)	Conc (µM)	Integral (mAU*s)	Conc (µM)	Integral (mAU*s)	Conc (µM)	Average (µM)	Standard deviation
	0	180.035	943.994	186.187	976.151	183.23	960.695	960.28	13.1313																0	180.67	947.312	184.043	964.942	187.617	983.627	965.294	14.8275
																									1 M NaCl
																									ATP	Repetition 1		Repetition 2		Repetition 3
																									Time (h)	Integral (mAU*s)	Conc (µM)	Integral (mAU*s)	Conc (µM)	Integral (mAU*s)	Conc (µM)	Average (µM)	Standard deviation	Yield (%)	SD on yied (%)
																									0	3.0059	17.0681	3.03494	17.214	3.32681	18.6803	0.000107008	0.728055	1.25576e-05	0.0854383
																									0.16	3.9956	22.0402	3.8692	21.4052	3.9112	21.6162	4.03318	0.264061	0.4733	0.030988
																									0.5	4.9983	27.0776	5.11243	27.651	5.19294	28.0555	9.94069	0.401184	1.16655	0.0470795
																									1	5.95074	31.8625	5.89516	31.5833	6.80979	36.1783	15.5541	2.10337	1.82529	0.246834
																									2	8.10479	42.6842	7.95109	41.912	9.50205	49.7038	27.1127	3.5053	3.18171	0.411352
																									3	9.23798	48.3772	9.43592	49.3716	10.7894	56.1711	33.6526	3.46355	3.94918	0.406453
																									4	10.7157	55.8009	11.8034	61.2658	11.9618	62.061	42.0552	2.78261	4.93524	0.326544
																									5	11.4645	59.5628	10.8516	56.4836	12.2714	63.6165	42.2336	2.92105	4.95618	0.34279
																									10	13.0687	67.6223	12.6445	65.491	13.931	71.9541	50.7018	2.68905	5.94993	0.315564
																									24	14.9653	77.1505	14.816	76.4006	15.5463	80.0691	60.2194	1.5825	7.06683	0.185709
																									ADP	Repetition 1		Repetition 2		Repetition 3
																									Time (h)	Integral (mAU*s)	Conc (µM)	Integral (mAU*s)	Conc (µM)	Integral (mAU*s)	Conc (µM)	Average (µM)	Standard deviation
																									0	162.198	850.751	161.694	848.117	163.5	857.555	852.141	3.9762
																									Dissolved silicate
																									ATP	Repetition 1		Repetition 2		Repetition 3
																									Time (h)	Integral (mAU*s)	Conc (µM)	Integral (mAU*s)	Conc (µM)	Integral (mAU*s)	Conc (µM)	Average (µM)	Standard deviation	Yield (%)	SD on yied (%)
																									0	3.0013	21.3062	2.91073	20.7374	3.04536	21.5829	4.61861e-05	0.351953	5.1184e-06	0.0390039
																									0.16	2.98862	21.2266	2.98431	21.1995	2.99315	21.255	0.0182368	0.0226657	0.00202102	0.00251184
																									0.5	3.3094	23.241	3.31074	23.2494	3.21492	22.6477	1.83725	0.281697	0.203607	0.0312181
																									1	3.5816	24.9504	4.01937	27.6995	3.63998	25.317	4.78017	1.21876	0.529744	0.135065
																									2	5.8164	38.9846	5.79548	38.94	11.4618	74.4366	29.5783	16.7228	3.2779	1.85324
																									3	6.5029	43.2957	6.48252	43.1677	6.4887	43.2065	22.0145	0.0535804	2.43967	0.00593785
																									4	8.4395	55.4572	9.09361	59.5649	7.13417	47.2599	32.8852	5.11512	3.64438	0.566864
																									5	8.8562	58.074	9.67301	63.2034	7.93573	52.2936	36.6482	4.45656	4.0614	0.493882
																									10	14.6834	94.6678	15.5712	100.243	13.1564	85.0787	72.1211	6.26274	7.99255	0.694045
																									24	13.9963	90.3529	15.1356	97.5075	12.8713	83.2882	69.1741	5.80504	7.66596	0.643322
																									ADP	Repetition 1		Repetition 2		Repetition 3
																									Time (h)	Integral (mAU*s)	Conc (µM)	Integral (mAU*s)	Conc (µM)	Integral (mAU*s)	Conc (µM)	Average (µM)	Standard deviation
																									0	137.352	901.088	137.519	902.18	137.766	903.793	902.354	1.11083
																									Undissolved silica
																									ATP	Repetition 1		Repetition 2		Repetition 3
																									Time (h)	Integral (mAU*s)	Conc (µM)	Integral (mAU*s)	Conc (µM)	Integral (mAU*s)	Conc (µM)	Average (µM)	Standard deviation	Yield (%)	SD on yied (%)
																									0	6.83138	36.2868	7.42145	39.2512	7.77524	41.0286	1.369e-05	1.95596	1.49162e-06	0.213115
																									0.16	10.2377	53.3994	10.4051	54.2406	11.0759	57.6104	16.228	1.81952	1.76815	0.19825
																									0.5	16.1809	83.2574	16.3359	84.036	17.4427	89.5965	46.7745	2.82274	5.0964	0.307557
																									1	21.2541	108.745	22.098	112.984	22.1698	113.345	72.8358	2.08868	7.93596	0.227576
																									2	29.054	147.93	30.3253	154.317	30.1674	153.524	113.068	2.84245	12.3196	0.309705
																									3	32.2176	163.823	33.3894	169.711	33.0489	168	128.323	2.47282	13.9816	0.269431
																									4	34.7707	176.65	35.0484	178.045	35.4496	180.061	139.397	1.40016	15.1882	0.152557
																									5	34.2456	174.012	36.0117	182.885	35.1697	178.654	139.661	3.6235	15.2171	0.394806
																									10	35.6035	180.834	38.6106	195.941	37.4411	190.066	150.091	6.2181	16.3535	0.677506
																									24	35.3543	179.582	39.1191	198.496	37.7278	191.506	151.006	7.80859	16.4531	0.8508
																									ADP	Repetition 1		Repetition 2		Repetition 3
																									Time (h)	Integral (mAU*s)	Conc (µM)	Integral (mAU*s)	Conc (µM)	Integral (mAU*s)	Conc (µM)	Average (µM)	Standard deviation
																									0	165.862	869.904	180.855	948.281	178.352	935.196	917.794	34.2818

## Sheet: Sheet 3
	S1 Data (related to Fig 3)
	Concentration (ATP) = [(integral + 0.3915)/0.7962] x Dilution coeff							Concentration (ADP) = [(integral + 0.5507)/0.7652] x Dilution coeff
	Dilution coeff: dilution with EDTA stock prior to HPLC analysis, as detailed in the methods section (usually 4 or 5)
	Average concentration at t=0h is subtracted from all averages to (i) account for trace ATP present in ADP commercial standard and (ii) to monitor conversion, as noted in the methods section
	Yield = (average ATP/average ADP t=0h)*100					SD on yield = (yield/average ADP t=0h)*100
	Table H: HPLC data for Fig 3a												Table I: HPLC data for Fig 3b												Table J: HPLC data for Fig 3c												Table K: HPLC data for Fig 3d												Table L: HPLC data for Fig 3e
	Acetyl phosphate (AcP)												Acetyl phosphate (AcP)												Acetyl phosphate (AcP)												Acetyl phosphate (AcP)												Acetyl phosphate (AcP)
	ATP	Repetition 1		Repetition 2		Repetition 3							ATP	Repetition 1		Repetition 2		Repetition 3							ATP	Repetition 1		Repetition 2		Repetition 3							ATP	Repetition 1		Repetition 2		Repetition 3							ATP
	Time (h)	Integral (mAU*s)	Conc (µM)	Integral (mAU*s)	Conc (µM)	Integral (mAU*s)	Conc (µM)	Average (µM)	Standard deviation	Yield (%)	SD on yied (%)		Time (h)	Integral (mAU*s)	Conc (µM)	Integral (mAU*s)	Conc (µM)	Integral (mAU*s)	Conc (µM)	Average (µM)	Standard deviation	Yield (%)	SD on yied (%)		Time (h)	Integral (mAU*s)	Conc (µM)	Integral (mAU*s)	Conc (µM)	Integral (mAU*s)	Conc (µM)	Average (µM)	Standard deviation	Yield (%)	SD on yied (%)		Time (h)	Integral (mAU*s)	Conc (µM)	Integral (mAU*s)	Conc (µM)	Integral (mAU*s)	Conc (µM)	Average (µM)	Standard deviation	Yield (%)	SD on yied (%)		Time (h)
	0	4.89106	26.5389	4.93486	26.7589	4.91915	26.68	0.000248095	0.0910214	2.74946e-05	0.0100873		0	4.51114	24.6302	4.72912	25.7253	4.73014	25.7304	9.35443e-06	0.517448	9.76361e-07	0.0540082		0	5.01522	27.1626	5.05395	27.3572	5.05219	27.3484	0.000391275	0.0897117	4.07943e-05	0.00935333		0	4.66098	25.383	4.6317	25.2359	4.53201	24.735	0.000460311	0.277344	0.000109684	0.0316773		0
	0.16	8.286	43.5946	8.42243	44.28	8.38326	44.0832	17.3269	0.288146	1.92022	0.0319333		0.16	4.81208	26.1421	4.75036	25.832	4.70909	25.6247	0.504288	0.212614	0.0526346	0.0221914		0.16	4.93561	26.7627	5.01632	27.1681	5.02586	27.2161	0.0489659	0.203383	0.00510518	0.0212047		0.16	17.0964	87.8568	17.9192	91.9903	18.0547	92.6711	65.7214	2.12725	7.50648	0.242968		5
	0.5	16.003	82.3637	16.0368	82.5334	15.9938	82.3173	55.7458	0.0928952	6.17791	0.0102949		0.5	4.87508	26.4586	5.09244	27.5506	5.04079	27.2911	1.73812	0.465812	0.181414	0.0486188		0.5	4.9533	26.8515	4.95958	26.8831	4.95181	26.8441	-0.140434	0.0169154	-0.0146416	0.0017636		0.5	22.5389	115.199	24.2758	123.925	24.392	124.509	96.0932	4.25766	10.9754	0.486295		10
	1	21.2576	108.762	21.2784	108.867	21.4599	109.779	82.4769	0.456561	9.14033	0.0505975		1	5.46802	29.4374	5.56825	29.941	5.51084	29.6525	4.31502	0.206295	0.450377	0.0215318		1	4.91417	26.655	5.0153	27.163	5.09782	27.5776	0.13186	0.377307	0.0137477	0.039338		1	23.8403	121.737	25.0832	127.982	25.0781	127.956	100.774	2.9375	11.51	0.335512		24
	2	27.2884	139.06	27.2879	139.057	27.3537	139.388	112.51	0.155292	12.4686	0.0172099		2	6.31259	33.6804	6.39676	34.1033	6.52893	34.7673	8.82171	0.447335	0.920759	0.0466903		2	4.84726	26.3188	5.02825	27.2281	5.01965	27.1849	-0.089408	0.418822	-0.00932167	0.0436663		2	24.5987	125.547	24.9866	127.496	24.414	124.619	100.77	1.19891	11.5096	0.136935
	3	30.6251	155.823	30.9307	157.359	30.778	156.591	129.932	0.626924	14.3994	0.0694776		3	7.13902	37.8323	6.76384	35.9475	7.12788	37.7763	11.8234	0.875635	1.23406	0.0913937		3	4.91416	26.6549	4.88464	26.5066	4.90888	26.6284	-0.403366	0.0645737	-0.0420549	0.00673244		3	22.8957	116.992	23.8177	121.624	23.9202	122.139	95.1334	2.31451	10.8658	0.264356
	4	32.5934	165.712	32.566	165.574	32.899	167.247	139.518	0.758321	15.4619	0.0840393		4	7.82845	41.2959	7.77602	41.0325	7.82073	41.2571	15.8332	0.116112	1.65258	0.012119		4	4.93478	26.7585	4.92851	26.727	4.84307	26.2978	-0.405576	0.210163	-0.0422853	0.0219116		4	21.1884	108.415	20.859	106.76	21.042	107.679	82.4998	0.67696	9.42285	0.0773201
	5	33.3017	169.27	33.2219	168.869	33.5552	170.544	142.902	0.713908	15.8368	0.0791174		5	8.47596	44.5489	8.49778	44.6585	8.47337	44.5359	19.2192	0.0549997	2.00598	0.00574055		5	4.89488	26.5581	4.83519	26.2582	5.03998	27.287	-0.29892	0.432026	-0.0311653	0.0450429		5	20.4322	104.615	20.3031	103.967	20.6273	105.595	79.6079	0.66946	9.09255	0.0764634
	10	35.5935	180.784	36.2871	184.268	35.9289	182.469	155.848	1.42294	17.2715	0.157695		10	8.79113	46.1323	9.12462	47.8077	9.11172	47.7429	21.8657	0.774971	2.28221	0.080887		10	4.95925	26.8814	4.9693	26.9319	4.96717	26.9212	-0.0884702	0.0217227	-0.00922389	0.00226481		10	15.8368	81.5287	15.9807	82.2517	16.0274	82.4863	56.9709	0.407562	6.50703	0.0465504
	24	34.8185	176.89	34.8872	177.235	35.2207	178.911	151.02	0.88245	16.7365	0.0977957		24	9.30351	48.7064	9.33694	48.8744	9.33475	48.8634	23.4527	0.0767097	2.44786	0.00800651		24	4.91798	26.6741	4.98602	27.0159	4.9445	26.8073	-0.167546	0.140675	-0.0174683	0.0146667		24	9.52529	49.8206	9.82406	51.3216	9.82118	51.3071	25.6984	0.704183	2.93519	0.0804294
	ADP	Repetition 1		Repetition 2		Repetition 3							ADP	Repetition 1		Repetition 2		Repetition 3							ADP	Repetition 1		Repetition 2		Repetition 3							ADP	Repetition 1		Repetition 2		Repetition 3							ADP
	Time (h)	Integral (mAU*s)	Conc (µM)	Integral (mAU*s)	Conc (µM)	Integral (mAU*s)	Conc (µM)	Average (µM)	Standard deviation				Time (h)	Integral (mAU*s)	Conc (µM)	Integral (mAU*s)	Conc (µM)	Integral (mAU*s)	Conc (µM)	Average (µM)	Standard deviation				Time (h)	Integral (mAU*s)	Conc (µM)	Integral (mAU*s)	Conc (µM)	Integral (mAU*s)	Conc (µM)	Average (µM)	Standard deviation				Time (h)	Integral (mAU*s)	Conc (µM)	Integral (mAU*s)	Conc (µM)	Integral (mAU*s)	Conc (µM)	Average (µM)	Standard deviation				Time (h)
	0	170.586	894.598	172.546	904.844	173.069	907.578	902.34	5.58723				0	175.166	918.538	186.053	975.449	186.978	980.288	958.092	28.0383				0	181.586	952.1	183.596	962.606	183.618	962.72	959.142	4.97947				0	167.288	877.358	166.742	874.505	166.784	874.724	875.529	1.29644				0
	Carbamoyl phosphate (CP)												Carbamoyl phosphate (CP)												Carbamoyl phosphate (CP)												Carbamoyl phosphate (CP)												Carbamoyl phosphate (CP)
	ATP	Repetition 1		Repetition 2		Repetition 3							ATP	Repetition 1		Repetition 2		Repetition 3							ATP	Repetition 1		Repetition 2		Repetition 3							ATP	Repetition 1		Repetition 2		Repetition 3							ATP
	Time (h)	Integral (mAU*s)	Conc (µM)	Integral (mAU*s)	Conc (µM)	Integral (mAU*s)	Conc (µM)	Average (µM)	Standard deviation	Yield (%)	SD on yied (%)		Time (h)	Integral (mAU*s)	Conc (µM)	Integral (mAU*s)	Conc (µM)	Integral (mAU*s)	Conc (µM)	Average (µM)	Standard deviation	Yield (%)	SD on yied (%)		Time (h)	Integral (mAU*s)	Conc (µM)	Integral (mAU*s)	Conc (µM)	Integral (mAU*s)	Conc (µM)	Average (µM)	Standard deviation	Yield (%)	SD on yied (%)		Time (h)	Integral (mAU*s)	Conc (µM)	Integral (mAU*s)	Conc (µM)	Integral (mAU*s)	Conc (µM)	Average (µM)	Standard deviation	Yield (%)	SD on yied (%)		Time (h)
	0	4.57502	31.1889	4.5611	31.1015	4.48251	30.608	0.000109855	0.255759	1.15989e-05	0.0270039		0	3.8876	26.872	3.67079	25.5105	3.89915	26.9445	0.000351168	0.659592	0.0991436	0.0693949		0	3.23235	0.757159	4.00379	5.60167	4.26041	7.2132	9.88026e-06	2.74361	1.03949e-06	0.288652		0	4.7877	32.5245	4.67915	31.8428	4.51378	30.8043	7.59106e-05	0.707275	8.05592e-06	0.0750587		0
	0.16	7.4101	48.9927	7.40106	48.9359	7.48111	49.4386	18.1564	0.224792	1.91702	0.0237343		0.16	4.18622	28.7473	3.75488	26.0386	3.84513	26.6053	1.63039	1.1665	0.171531	0.122726		0.16	3.39021	1.74849	3.94485	5.23154	4.1674	6.62911	0.0123811	2.05224	0.0013026	0.215914		0.16	10.7822	70.1692	10.5302	68.5867	10.6903	69.5921	37.7255	0.653899	4.00357	0.0693942		0.16
	0.5	10.6099	69.0868	10.4367	67.999	10.4304	67.9599	37.3826	0.522256	3.94698	0.0551415		0.5	4.68914	31.9056	3.77556	26.1684	3.86284	26.7165	2.7635	2.58502	0.290744	0.271967		0.5	3.32022	1.30897	4.05871	5.94656	4.10066	6.21	-0.0354921	2.25085	-0.00373408	0.236809		0.5	12.8573	83.1999	13.109	84.7808	13.1189	84.8429	52.5507	0.760298	5.57688	0.0806857		0.5
	1	13.8789	89.6157	14.106	91.0419	14.0888	90.9337	59.5644	0.648326	6.28901	0.0684524		1	4.69936	31.9697	3.89571	26.9229	4.00528	27.611	3.33457	2.23462	0.350826	0.235102		1	3.33682	1.41321	4.10413	6.23179	4.30794	7.51168	0.528227	2.62569	0.0555741	0.276245		1	13.3059	86.0175	13.3822	86.4962	13.3893	86.5413	54.6279	0.23704	5.79732	0.0251556		1
	2	15.9973	102.919	16.2159	104.292	16.0341	103.15	72.4875	0.599989	7.65348	0.0633489		2	4.88891	33.1601	4.09514	28.1753	4.13958	28.4544	4.42994	2.28689	0.466068	0.240601		2	4.10197	6.21822	4.11601	6.30639	4.28916	7.39375	2.11545	0.534578	0.222564	0.0562422		2	13.3282	86.1571	13.162	85.1136	13.3532	86.3143	54.1379	0.532835	5.74531	0.0565464		2
	3	16.9617	108.975	17.2216	110.607	17.4274	111.9	79.528	1.19655	8.39684	0.126336		3	5.12207	34.6243	4.0923	28.1575	4.32265	29.6041	5.29528	2.77117	0.557109	0.291551		3	3.36208	1.57184	4.11373	6.29207	4.29006	7.3994	0.563771	2.5269	0.0593136	0.265852		3	12.8205	82.9694	13.2767	85.8338	13.2129	85.4332	53.0217	1.26649	5.62686	0.134405		3
	4	16.9924	109.168	17.4743	112.194	17.594	112.946	80.4699	1.63282	8.49628	0.172399		4	5.06258	34.2507	4.1068	28.2486	4.4133	30.1733	5.39086	2.50234	0.567165	0.263268		4	3.43426	2.02512	4.18489	6.73895	4.32033	7.58949	0.927185	2.44735	0.0975479	0.257483		4	12.1874	78.9934	13.0094	84.1552	13.2088	85.4074	51.1282	2.77592	5.42592	0.294592		4
	5	17.4016	111.737	17.9431	115.138	17.6332	113.192	82.3897	1.39311	8.69899	0.14709		5	5.25871	35.4824	4.10382	28.2298	4.52617	30.8821	6.03144	2.99621	0.63456	0.315228		5	3.46988	2.24881	4.12424	6.35808	4.34352	7.73512	0.923333	2.33052	0.0971427	0.245191		5	12.7043	82.2391	13.014	84.1844	12.8927	83.4226	51.5583	0.800362	5.47156	0.0849374		5
	10	17.3691	111.534	17.7572	113.971	17.835	114.459	82.3553	1.27962	8.69535	0.135106		10	5.26402	35.5157	4.21619	28.9355	4.4683	30.5187	6.15664	2.80427	0.647732	0.295034		10	3.49558	2.4102	4.12657	6.37271	4.54404	8.99435	1.40175	2.70648	0.147476	0.284746		10	12.1857	78.9825	12.4668	80.7479	12.4769	80.8116	48.4569	0.847648	5.14243	0.0899556		10
	24	16.7055	107.366	17.5714	112.804	17.0758	109.691	78.9879	2.2276	8.33981	0.235197		24	4.40342	30.1113	5.1141	34.5742	4.23214	29.0357	5.74039	2.39793	0.603939	0.252283		24	3.49493	2.40612	4.20391	6.85839	4.47578	8.56569	1.4194	2.59653	0.149333	0.273178		24	11.3025	73.4361	11.7345	76.1493	11.6968	75.9125	43.4422	1.22704	4.61025	0.130218		24
	ADP	Repetition 1		Repetition 2		Repetition 3							ADP	Repetition 1		Repetition 2		Repetition 3							ADP	Repetition 1		Repetition 2		Repetition 3							ADP	Repetition 1		Repetition 2		Repetition 3							ADP
	Time (h)	Integral (mAU*s)	Conc (µM)	Integral (mAU*s)	Conc (µM)	Integral (mAU*s)	Conc (µM)	Average (µM)	Standard deviation				Time (h)	Integral (mAU*s)	Conc (µM)	Integral (mAU*s)	Conc (µM)	Integral (mAU*s)	Conc (µM)	Average (µM)	Standard deviation				Time (h)	Integral (mAU*s)	Conc (µM)	Integral (mAU*s)	Conc (µM)	Integral (mAU*s)	Conc (µM)	Average (µM)	Standard deviation				Time (h)	Integral (mAU*s)	Conc (µM)	Integral (mAU*s)	Conc (µM)	Integral (mAU*s)	Conc (µM)	Average (µM)	Standard deviation				Time (h)
	0	144.851	950.089	144.549	948.116	143.789	943.152	947.119	2.91853				0	144.668	948.893	144.337	946.733	145.535	954.56	950.062	3.30058				0	144.583	948.337	146.226	959.076	143.929	944.062	950.492	6.31585				0	145.248	952.681	145.337	953.266	140.39	920.942	942.296	15.1017				0
	Potassium phosphate (PO4)												Potassium phosphate (PO4)												Potassium phosphate (PO4)												Potassium phosphate (PO4)												Potassium phosphate (PO4)
	ATP	Repetition 1		Repetition 2		Repetition 3							ATP	Repetition 1		Repetition 2		Repetition 3							ATP	Repetition 1		Repetition 2		Repetition 3							ATP	Repetition 1		Repetition 2		Repetition 3							ATP
	Time (h)	Integral (mAU*s)	Conc (µM)	Integral (mAU*s)	Conc (µM)	Integral (mAU*s)	Conc (µM)	Average (µM)	Standard deviation	Yield (%)	SD on yied (%)		Time (h)	Integral (mAU*s)	Conc (µM)	Integral (mAU*s)	Conc (µM)	Integral (mAU*s)	Conc (µM)	Average (µM)	Standard deviation	Yield (%)	SD on yied (%)		Time (h)	Integral (mAU*s)	Conc (µM)	Integral (mAU*s)	Conc (µM)	Integral (mAU*s)	Conc (µM)	Average (µM)	Standard deviation	Yield (%)	SD on yied (%)		Time (h)	Integral (mAU*s)	Conc (µM)	Integral (mAU*s)	Conc (µM)	Integral (mAU*s)	Conc (µM)	Average (µM)	Standard deviation	Yield (%)	SD on yied (%)		Time (h)
	0	3.74607	20.7866	3.7564	20.8385	3.82185	21.1673	8.79092e-05	0.168572	9.45435e-06	0.0181294		0	3.73503	20.7311	3.69431	20.5266	3.72477	20.6796	5.06489e-05	0.0868739	5.55256e-06	0.00952385		0	3.52982	19.7002	3.56768	19.8904	3.59976	20.0515	0.000699992	0.143609	7.91731e-05	0.016243		0	3.80924	21.1039	3.8258	21.1871	3.78491	20.9817	3.19267e-05	0.0843679	3.39524e-06	0.00897211		0
	5	3.80546	21.085	3.72474	20.6794	3.75963	20.8547	-0.0569698	0.166061	-0.00612691	0.0178594		5	3.588	19.9925	3.63244	20.2157	3.58698	19.9873	-0.580524	0.106474	-0.0636419	0.0116726		5	3.58855	19.9952	3.6815	20.4622	3.65841	20.3462	0.387872	0.19852	0.0438706	0.0224538		5	3.18421	17.9639	3.18743	17.9801	3.17042	17.8946	0.00617768	0.0370645	0.000656965	0.00394162		5
	10	3.60535	20.0796	3.67243	20.4166	3.62355	20.1711	-0.70756	0.142296	-0.0760958	0.0153034		10	3.53486	19.7255	3.50932	19.5972	3.53634	19.7329	-0.960495	0.0623122	-0.105298	0.00683118		10	3.64925	20.3002	3.57827	19.9436	3.65173	20.3126	0.305464	0.171112	0.0345498	0.0193538		10	2.77841	15.9252	2.7791	15.9287	2.76689	15.8673	-2.03294	0.0281352	-0.216193	0.00299203		10
	24	3.45123	19.3054	3.4727	19.4132	3.39814	19.0386	-1.6776	0.157438	-0.180421	0.016932		24	3.40043	19.0501	3.3821	18.9581	3.3972	19.0339	-1.63167	0.0401362	-0.178877	0.00440006		24	3.64193	20.2634	3.64319	20.2697	3.67485	20.4288	0.44064	0.0765152	0.0498389	0.0086543		24	1.84366	11.2291	1.83506	11.1859	1.86157	11.3191	-6.69527	0.055478	-0.712009	0.0058998		24
	ADP	Repetition 1		Repetition 2		Repetition 3							ADP	Repetition 1		Repetition 2		Repetition 3							ADP	Repetition 1		Repetition 2		Repetition 3							ADP	Repetition 1		Repetition 2		Repetition 3							ADP
	Time (h)	Integral (mAU*s)	Conc (µM)	Integral (mAU*s)	Conc (µM)	Integral (mAU*s)	Conc (µM)	Average (µM)	Standard deviation				Time (h)	Integral (mAU*s)	Conc (µM)	Integral (mAU*s)	Conc (µM)	Integral (mAU*s)	Conc (µM)	Average (µM)	Standard deviation				Time (h)	Integral (mAU*s)	Conc (µM)	Integral (mAU*s)	Conc (µM)	Integral (mAU*s)	Conc (µM)	Average (µM)	Standard deviation				Time (h)	Integral (mAU*s)	Conc (µM)	Integral (mAU*s)	Conc (µM)	Integral (mAU*s)	Conc (µM)	Average (µM)	Standard deviation				Time (h)
	0	177.406	930.248	176.626	926.172	177.945	933.065	929.828	2.82954				0	171.858	901.246	177.787	932.241	172.199	903.03	912.172	14.2091				0	168.341	882.865	168.892	885.744	168.516	883.776	884.128	1.20159				0	179.944	943.515	179.534	941.375	178.528	936.117	940.336	3.10852				0
	Trimetaphosphate (cTMP)												Trimetaphosphate (cTMP)												Trimetaphosphate (cTMP)												Trimetaphosphate (cTMP)												Trimetaphosphate (cTMP)
	ATP	Repetition 1		Repetition 2		Repetition 3							ATP	Repetition 1		Repetition 2		Repetition 3							ATP	Repetition 1		Repetition 2		Repetition 3							ATP	Repetition 1		Repetition 2		Repetition 3							ATP
	Time (h)	Integral (mAU*s)	Conc (µM)	Integral (mAU*s)	Conc (µM)	Integral (mAU*s)	Conc (µM)	Average (µM)	Standard deviation	Yield (%)	SD on yied (%)		Time (h)	Integral (mAU*s)	Conc (µM)	Integral (mAU*s)	Conc (µM)	Integral (mAU*s)	Conc (µM)	Average (µM)	Standard deviation	Yield (%)	SD on yied (%)		Time (h)	Integral (mAU*s)	Conc (µM)	Integral (mAU*s)	Conc (µM)	Integral (mAU*s)	Conc (µM)	Average (µM)	Standard deviation	Yield (%)	SD on yied (%)		Time (h)	Integral (mAU*s)	Conc (µM)	Integral (mAU*s)	Conc (µM)	Integral (mAU*s)	Conc (µM)	Average (µM)	Standard deviation	Yield (%)	SD on yied (%)		Time (h)
	0	3.75411	20.827	3.81615	21.1387	3.85214	21.3195	3.47484e-05	0.20341	3.65925e-06	0.0214206		0	3.7901	21.0078	3.72265	20.6689	3.68152	20.4623	3.43297e-06	0.224866	3.80613e-07	0.0249308		0	3.69418	20.5259	3.68255	20.4675	3.70614	20.586	0.000450641	0.0483843	5.01982e-05	0.00538967		0	3.82882	21.2023	3.8222	21.1691	3.82331	21.1746	9.7823e-05	0.0145429	1.04406e-05	0.00155215		0
	5	3.77646	20.9393	3.88531	21.4861	3.89231	21.5213	0.220549	0.266462	0.0232254	0.0280604		5	3.712	20.6154	3.69619	20.536	3.7442	20.7772	-0.0701297	0.100362	-0.00777526	0.0111271		5	3.72331	20.6722	3.73016	20.7067	3.67673	20.4382	0.0797105	0.119256	0.00887918	0.0132843		5	3.77489	20.9314	3.78467	20.9805	3.78229	20.9686	-0.221756	0.0209209	-0.0236679	0.00223288		5
	10	3.88261	21.4725	3.89135	21.5165	3.94139	21.7678	0.490615	0.130099	0.0516653	0.0137003		10	3.6107	20.1065	3.64558	20.2817	3.71621	20.6366	-0.371394	0.220501	-0.0411764	0.0244469		10	3.66306	20.3696	3.68568	20.4832	3.6265	20.1859	-0.179789	0.122495	-0.0200272	0.013645		10	3.70366	20.5735	3.71683	20.6397	3.6659	20.3838	-0.649555	0.108439	-0.0693267	0.0115737		10
	24	3.97994	21.9615	3.98128	21.9682	3.91886	21.6547	0.766475	0.146267	0.0807153	0.0154029		24	3.63551	20.2311	3.59268	20.016	3.6149	20.1276	-0.58809	0.0878643	-0.0652014	0.00974149		24	6.82493	36.2544	6.74518	35.8537	6.80736	36.1661	15.5654	0.171884	1.73387	0.0191467		24	3.32498	18.6711	3.36135	18.8538	3.32334	18.6628	-2.45265	0.0881402	-0.26177	0.00940717		24
	ADP	Repetition 1		Repetition 2		Repetition 3							ADP	Repetition 1		Repetition 2		Repetition 3							ADP	Repetition 1		Repetition 2		Repetition 3							ADP	Repetition 1		Repetition 2		Repetition 3							ADP
	Time (h)	Integral (mAU*s)	Conc (µM)	Integral (mAU*s)	Conc (µM)	Integral (mAU*s)	Conc (µM)	Average (µM)	Standard deviation				Time (h)	Integral (mAU*s)	Conc (µM)	Integral (mAU*s)	Conc (µM)	Integral (mAU*s)	Conc (µM)	Average (µM)	Standard deviation				Time (h)	Integral (mAU*s)	Conc (µM)	Integral (mAU*s)	Conc (µM)	Integral (mAU*s)	Conc (µM)	Average (µM)	Standard deviation				Time (h)	Integral (mAU*s)	Conc (µM)	Integral (mAU*s)	Conc (µM)	Integral (mAU*s)	Conc (µM)	Average (µM)	Standard deviation				Time (h)
	0	181.18	949.975	179.768	942.598	182.378	956.237	949.603	5.57457				0	174.373	914.396	171.934	901.643	169.676	889.84	901.96	10.0274				0	170.617	894.762	172.245	903.271	170.689	895.135	897.723	3.92641				0	179.434	940.85	178.453	935.721	178.176	934.272	936.948	2.82197				0
	Trimethyl phosphate (TMP)												Trimethyl phosphate (TMP)												Trimethyl phosphate (TMP)												Trimethyl phosphate (TMP)												Trimethyl phosphate (TMP)
	ATP	Repetition 1		Repetition 2		Repetition 3							ATP	Repetition 1		Repetition 2		Repetition 3							ATP	Repetition 1		Repetition 2		Repetition 3							ATP	Repetition 1		Repetition 2		Repetition 3							ATP
	Time (h)	Integral (mAU*s)	Conc (µM)	Integral (mAU*s)	Conc (µM)	Integral (mAU*s)	Conc (µM)	Average (µM)	Standard deviation	Yield (%)	SD on yied (%)		Time (h)	Integral (mAU*s)	Conc (µM)	Integral (mAU*s)	Conc (µM)	Integral (mAU*s)	Conc (µM)	Average (µM)	Standard deviation	Yield (%)	SD on yied (%)		Time (h)	Integral (mAU*s)	Conc (µM)	Integral (mAU*s)	Conc (µM)	Integral (mAU*s)	Conc (µM)	Average (µM)	Standard deviation	Yield (%)	SD on yied (%)		Time (h)	Integral (mAU*s)	Conc (µM)	Integral (mAU*s)	Conc (µM)	Integral (mAU*s)	Conc (µM)	Average (µM)	Standard deviation	Yield (%)	SD on yied (%)		Time (h)
	0	3.90051	21.5625	3.84149	21.266	3.81703	21.1431	3.82316e-05	0.176039	4.02166e-06	0.0185179		0	3.70679	20.5892	3.74418	20.7771	3.72288	20.6701	7.66976e-06	0.076934	8.60799e-07	0.00863452		0	3.63249	20.216	3.62677	20.1872	3.64993	20.3036	2.44495e-06	0.0494866	2.74496e-07	0.00555591		0	3.88662	21.4927	3.85006	21.309	3.86496	21.3839	0.000193837	0.07541	2.05593e-05	0.00799833		0
	5	3.86099	21.3639	3.90698	21.595	3.91577	21.6391	0.20888	0.12068	0.0219725	0.0126945		5	3.77663	20.9401	3.7611	20.8621	3.69742	20.5422	0.102662	0.172173	0.011522	0.0193235		5	3.58545	19.9797	3.54847	19.7939	3.5577	19.8402	-0.128745	0.0789522	-0.0144543	0.00886404		5	3.54122	19.7574	3.49857	19.5432	3.52886	19.6954	-1.72967	0.0900142	-0.183457	0.00954732		5
	10	3.87616	21.4401	3.88198	21.4694	3.98589	21.9914	0.309843	0.25326	0.032593	0.026641		10	3.80617	21.0885	3.75777	20.8454	3.77062	20.9099	0.269136	0.102843	0.0302059	0.0115423		10	3.49672	19.5339	3.52242	19.663	3.55287	19.816	-0.329046	0.1153	-0.0369423	0.0129448		10	3.22034	18.1454	3.28145	18.4524	3.20616	18.0742	-3.17102	0.164114	-0.336333	0.0174066		10
	24	3.95747	21.8486	4.01382	22.1317	3.97028	21.913	0.640648	0.121166	0.067391	0.0127457		24	3.8351	21.2339	3.81173	21.1165	3.8301	21.2087	0.507552	0.0504785	0.0569639	0.00566534		24	3.47495	19.4245	3.37996	18.9473	3.44523	19.2752	-0.784326	0.199319	-0.0880569	0.0223777		24	2.30975	13.5707	2.29878	13.5156	2.33013	13.6731	-7.80853	0.0652567	-0.828209	0.00692143		24
	ADP	Repetition 1		Repetition 2		Repetition 3							ADP	Repetition 1		Repetition 2		Repetition 3							ADP	Repetition 1		Repetition 2		Repetition 3							ADP	Repetition 1		Repetition 2		Repetition 3							ADP
	Time (h)	Integral (mAU*s)	Conc (µM)	Integral (mAU*s)	Conc (µM)	Integral (mAU*s)	Conc (µM)	Average (µM)	Standard deviation				Time (h)	Integral (mAU*s)	Conc (µM)	Integral (mAU*s)	Conc (µM)	Integral (mAU*s)	Conc (µM)	Average (µM)	Standard deviation				Time (h)	Integral (mAU*s)	Conc (µM)	Integral (mAU*s)	Conc (µM)	Integral (mAU*s)	Conc (µM)	Average (µM)	Standard deviation				Time (h)	Integral (mAU*s)	Conc (µM)	Integral (mAU*s)	Conc (µM)	Integral (mAU*s)	Conc (µM)	Average (µM)	Standard deviation				Time (h)
	0	181.241	950.299	181.3	950.605	181.38	951.023	950.642	0.296801				0	169.313	887.943	169.872	890.865	170.511	894.209	891.006	2.56004				0	169.221	887.463	169.875	890.88	170.427	893.766	890.703	2.57604				0	180.456	946.192	179.319	940.251	179.658	942.022	942.822	2.49075				0
	Phosphoenolpyruvate (PEP)												Phosphoenolpyruvate (PEP)												Phosphoenolpyruvate (PEP)												Phosphoenolpyruvate (PEP)												Phosphoenolpyruvate (PEP)
	ATP	Repetition 1		Repetition 2		Repetition 3							ATP	Repetition 1		Repetition 2		Repetition 3							ATP	Repetition 1		Repetition 2		Repetition 3							ATP	Repetition 1		Repetition 2		Repetition 3							ATP
	Time (h)	Integral (mAU*s)	Conc (µM)	Integral (mAU*s)	Conc (µM)	Integral (mAU*s)	Conc (µM)	Average (µM)	Standard deviation	Yield (%)	SD on yied (%)		Time (h)	Integral (mAU*s)	Conc (µM)	Integral (mAU*s)	Conc (µM)	Integral (mAU*s)	Conc (µM)	Average (µM)	Standard deviation	Yield (%)	SD on yied (%)		Time (h)	Integral (mAU*s)	Conc (µM)	Integral (mAU*s)	Conc (µM)	Integral (mAU*s)	Conc (µM)	Average (µM)	Standard deviation	Yield (%)	SD on yied (%)		Time (h)	Integral (mAU*s)	Conc (µM)	Integral (mAU*s)	Conc (µM)	Integral (mAU*s)	Conc (µM)	Average (µM)	Standard deviation	Yield (%)	SD on yied (%)		Time (h)
	0	3.79493	21.0321	3.75819	20.8475	3.79946	21.0548	0.000112702	0.0928405	1.18518e-05	0.00976313		0	3.70942	20.6025	3.66202	20.3643	3.66397	20.3741	0.000473122	0.11002	0.000779428	0.0122976		0	3.6414	20.2607	3.67501	20.4296	3.59103	20.0077	7.1858e-05	0.173381	7.97093e-06	0.0192325		0	3.90021	21.561	3.92626	21.6918	3.89759	21.5478	0.000200955	0.0650184	2.13169e-05	0.00689702		0
	5	4.02188	22.1722	4.1295	22.7129	4.11703	22.6502	1.53378	0.241466	0.161293	0.0253926		5	3.69788	20.5445	3.63133	20.2101	3.68673	20.4885	-0.0256318	0.146205	-0.00286501	0.0163422		5	3.64815	20.2946	3.50162	19.5585	3.64187	20.2631	-0.193849	0.339831	-0.021503	0.0376961		5	4.17564	22.9447	4.26128	23.3749	4.16422	22.8873	1.46898	0.217606	0.155826	0.0230832		5
	10	4.42828	24.2139	4.49519	24.5501	4.47857	24.4666	3.43218	0.142906	0.360929	0.015028		10	3.61911	20.1488	3.58838	19.9944	3.60924	20.0992	-0.359233	0.0643562	-0.0401536	0.00719348		10	3.36786	18.8865	3.47179	19.4086	3.6631	20.3698	-0.677631	0.614309	-0.075167	0.068143		10	3.61139	20.11	3.49528	19.5267	3.55337	19.8185	-1.78163	0.23814	-0.188992	0.0252614		10
	24	5.01454	27.1592	5.06162	27.3957	4.95712	26.8707	6.16389	0.214677	0.648196	0.0225755		24	3.52322	19.667	3.42293	19.1632	3.4629	19.364	-1.04194	0.2071	-0.116464	0.0231488		24	3.55794	19.8414	3.47238	19.4116	3.4673	19.3861	-0.686221	0.208905	-0.0761199	0.023173		24	2.60354	15.0467	2.56814	14.8688	2.60962	15.0772	-6.60243	0.0918865	-0.700373	0.00974714		24
	ADP	Repetition 1		Repetition 2		Repetition 3							ADP	Repetition 1		Repetition 2		Repetition 3							ADP	Repetition 1		Repetition 2		Repetition 3							ADP	Repetition 1		Repetition 2		Repetition 3							ADP
	Time (h)	Integral (mAU*s)	Conc (µM)	Integral (mAU*s)	Conc (µM)	Integral (mAU*s)	Conc (µM)	Average (µM)	Standard deviation				Time (h)	Integral (mAU*s)	Conc (µM)	Integral (mAU*s)	Conc (µM)	Integral (mAU*s)	Conc (µM)	Average (µM)	Standard deviation				Time (h)	Integral (mAU*s)	Conc (µM)	Integral (mAU*s)	Conc (µM)	Integral (mAU*s)	Conc (µM)	Average (µM)	Standard deviation				Time (h)	Integral (mAU*s)	Conc (µM)	Integral (mAU*s)	Conc (µM)	Integral (mAU*s)	Conc (µM)	Average (µM)	Standard deviation				Time (h)
	0	180.846	948.233	181.421	951.235	181.819	953.32	950.929	2.08829				0	172.616	905.209	168.716	884.821	170.454	893.91	894.647	8.33964				0	171.48	899.271	173.399	909.301	170.841	895.929	901.5	5.68215				0	179.958	943.588	180.339	945.58	179.068	938.937	942.702	2.78335				0
	Pyrophosphate (PPi(V))												Pyrophosphate (PPi(V))												Pyrophosphate (PPi(V))												Pyrophosphate (PPi(V))												Pyrophosphate (PPi(V))
	ATP	Repetition 1		Repetition 2		Repetition 3							ATP	Repetition 1		Repetition 2		Repetition 3							ATP	Repetition 1		Repetition 2		Repetition 3							ATP	Repetition 1		Repetition 2		Repetition 3							ATP
	Time (h)	Integral (mAU*s)	Conc (µM)	Integral (mAU*s)	Conc (µM)	Integral (mAU*s)	Conc (µM)	Average (µM)	Standard deviation	Yield (%)	SD on yied (%)		Time (h)	Integral (mAU*s)	Conc (µM)	Integral (mAU*s)	Conc (µM)	Integral (mAU*s)	Conc (µM)	Average (µM)	Standard deviation	Yield (%)	SD on yied (%)		Time (h)	Integral (mAU*s)	Conc (µM)	Integral (mAU*s)	Conc (µM)	Integral (mAU*s)	Conc (µM)	Average (µM)	Standard deviation	Yield (%)	SD on yied (%)		Time (h)	Integral (mAU*s)	Conc (µM)	Integral (mAU*s)	Conc (µM)	Integral (mAU*s)	Conc (µM)	Average (µM)	Standard deviation	Yield (%)	SD on yied (%)		Time (h)
	0	3.84852	21.3013	3.7972	21.0435	3.78535	20.9839	3.71347e-06	0.137733	3.95121e-07	0.0146551		0	3.73386	20.7252	3.69256	20.5178	3.64683	20.288	0.000340785	0.178574	3.84217e-05	0.0201333		0	3.66322	20.3704	3.68271	20.4683	3.65373	20.3227	0.000105417	0.0606056	1.17571e-05	0.00675927		0	3.82806	21.1985	3.86259	21.372	3.79723	21.0436	8.89391e-05	0.134124	9.52169e-06	0.0143591		0
	5	3.8223	21.1696	3.82677	21.192	3.79845	21.0497	0.0275512	0.0624529	0.00293151	0.00664512		5	3.64207	20.2641	3.73707	20.7414	3.65744	20.3413	-0.0610676	0.209175	-0.00688504	0.0235833		5	3.66755	20.3921	3.71218	20.6163	3.70317	20.5711	0.139501	0.096807	0.0155584	0.0107968		5	4.02494	22.1876	3.96956	21.9094	3.9811	21.9673	0.816835	0.11985	0.0874491	0.012831		5
	10	3.73582	20.7351	3.87124	21.4154	3.83532	21.235	0.0189437	0.287767	0.00201565	0.030619		10	3.63651	20.2362	3.68738	20.4917	3.67465	20.4278	-0.12477	0.108586	-0.0140672	0.0122424		10	3.69769	20.5435	3.63197	20.2134	3.61863	20.1463	-0.0859199	0.173609	-0.00958255	0.0193624		10	3.98664	21.9952	3.95307	21.8265	3.94979	21.81	0.67265	0.0836578	0.0720129	0.00895628		10
	24	3.79495	21.0322	3.8493	21.3052	3.79187	21.0167	0.00846055	0.132513	0.00090022	0.0140997		24	3.58562	19.9805	3.5855	19.9799	3.57216	19.9129	-0.552234	0.0317358	-0.0622614	0.00357804		24	3.61665	20.1364	3.53891	19.7458	3.61051	20.1056	-0.391069	0.177287	-0.0436155	0.0197726		24	3.9746	21.9347	3.92254	21.6731	3.89433	21.5314	0.508487	0.167037	0.0544379	0.0178828		24
	ADP	Repetition 1		Repetition 2		Repetition 3							ADP	Repetition 1		Repetition 2		Repetition 3							ADP	Repetition 1		Repetition 2		Repetition 3							ADP	Repetition 1		Repetition 2		Repetition 3							ADP
	Time (h)	Integral (mAU*s)	Conc (µM)	Integral (mAU*s)	Conc (µM)	Integral (mAU*s)	Conc (µM)	Average (µM)	Standard deviation				Time (h)	Integral (mAU*s)	Conc (µM)	Integral (mAU*s)	Conc (µM)	Integral (mAU*s)	Conc (µM)	Average (µM)	Standard deviation				Time (h)	Integral (mAU*s)	Conc (µM)	Integral (mAU*s)	Conc (µM)	Integral (mAU*s)	Conc (µM)	Average (µM)	Standard deviation				Time (h)	Integral (mAU*s)	Conc (µM)	Integral (mAU*s)	Conc (µM)	Integral (mAU*s)	Conc (µM)	Average (µM)	Standard deviation				Time (h)
	0	180.952	948.787	179.275	940.021	177.49	930.687	939.832	7.39073				0	168.019	881.18	171.69	900.372	167.665	879.33	886.961	9.51321				0	170.921	896.348	170.863	896.045	171.14	897.493	896.629	0.623669				0	177.915	932.909	177.746	932.029	178.749	937.268	934.069	2.29049				0
	Pyrophosphite (PPi(III))												Pyrophosphite (PPi(III))												Pyrophosphite (PPi(III))												Pyrophosphite (PPi(III))												Pyrophosphite (PPi(III))
	ATP	Repetition 1		Repetition 2		Repetition 3							ATP	Repetition 1		Repetition 2		Repetition 3							ATP	Repetition 1		Repetition 2		Repetition 3							ATP	Repetition 1		Repetition 2		Repetition 3							ATP
	Time (h)	Integral (mAU*s)	Conc (µM)	Integral (mAU*s)	Conc (µM)	Integral (mAU*s)	Conc (µM)	Average (µM)	Standard deviation	Yield (%)	SD on yied (%)		Time (h)	Integral (mAU*s)	Conc (µM)	Integral (mAU*s)	Conc (µM)	Integral (mAU*s)	Conc (µM)	Average (µM)	Standard deviation	Yield (%)	SD on yied (%)		Time (h)	Integral (mAU*s)	Conc (µM)	Integral (mAU*s)	Conc (µM)	Integral (mAU*s)	Conc (µM)	Average (µM)	Standard deviation	Yield (%)	SD on yied (%)		Time (h)	Integral (mAU*s)	Conc (µM)	Integral (mAU*s)	Conc (µM)	Integral (mAU*s)	Conc (µM)	Average (µM)	Standard deviation	Yield (%)	SD on yied (%)		Time (h)
	0	3.64584	20.283	3.71057	20.6082	3.67994	20.4544	4.72662e-05	0.132824	5.12735e-06	0.0144085		0	3.61998	20.1531	3.64092	20.2583	3.55514	19.8274	1.14879e-05	0.183453	1.31435e-06	0.0209891		0	3.62821	20.1945	3.6129	20.1176	3.68224	20.4659	0.00031508	0.149423	3.51613e-05	0.0166749		0	3.84157	21.2664	3.89523	21.5359	3.85021	21.3098	0.00069413	0.118187	7.39426e-05	0.0125899		0
	5	3.80585	21.0869	3.75907	20.8519	3.68865	20.4981	0.363808	0.242	0.0394653	0.0262517		5	3.58458	19.9753	3.506	19.5805	3.44903	19.2943	0.537096	0.279186	0.06145	0.0319421		5	3.69388	20.5244	3.63193	20.2132	3.65743	20.3413	0.100608	0.127718	0.0112274	0.0142527		5	3.40294	19.0627	3.3739	18.9169	3.48954	19.4978	-2.21086	0.246775	-0.235513	0.0262878		5
	10	3.74724	20.7925	3.76633	20.8884	3.79105	21.0126	0.449298	0.0901006	0.048739	0.00977395		10	3.36001	18.8471	3.3726	18.9103	3.37238	18.9092	-0.190728	0.0295595	-0.0218215	0.00338194		10	3.50246	19.5627	3.51919	19.6468	3.49711	19.5358	-0.67722	0.0472481	-0.0755743	0.00527265		10	3.04434	17.2612	3.06721	17.3761	3.04678	17.2734	-4.06642	0.0515167	-0.433178	0.00548784		10
	24	3.79372	21.026	3.75525	20.8327	3.66238	20.3661	0.293106	0.276971	0.0317956	0.0300453		24	3.31336	18.6127	3.17535	17.9194	3.22037	18.1455	-0.853727	0.2887	-0.0976762	0.0330306		24	3.41501	19.1234	3.52154	19.6586	3.45295	19.314	-0.893681	0.221485	-0.0997304	0.0247166		24	2.41659	14.1075	2.42839	14.1667	2.42316	14.1405	-7.23178	0.0242536	-0.770368	0.00258362		24
	ADP	Repetition 1		Repetition 2		Repetition 3							ADP	Repetition 1		Repetition 2		Repetition 3							ADP	Repetition 1		Repetition 2		Repetition 3							ADP	Repetition 1		Repetition 2		Repetition 3							ADP
	Time (h)	Integral (mAU*s)	Conc (µM)	Integral (mAU*s)	Conc (µM)	Integral (mAU*s)	Conc (µM)	Average (µM)	Standard deviation				Time (h)	Integral (mAU*s)	Conc (µM)	Integral (mAU*s)	Conc (µM)	Integral (mAU*s)	Conc (µM)	Average (µM)	Standard deviation				Time (h)	Integral (mAU*s)	Conc (µM)	Integral (mAU*s)	Conc (µM)	Integral (mAU*s)	Conc (µM)	Average (µM)	Standard deviation				Time (h)	Integral (mAU*s)	Conc (µM)	Integral (mAU*s)	Conc (µM)	Integral (mAU*s)	Conc (µM)	Average (µM)	Standard deviation				Time (h)
	0	174.871	916.999	176.899	927.601	175.624	920.933	921.844	4.37578				0	166.364	872.529	167.685	879.433	165.909	870.151	874.038	3.93672				0	171.955	901.756	168.777	885.145	171.886	901.392	896.098	7.74628				0	179.222	939.741	178.221	934.507	179.65	941.979	938.743	3.13098				0
[truncated: 21 more columns]

## Sheet: Sheet 4
	S1 Data (related to Fig 4)
	Table N: HPLC data for Fig 4a					Table O: HPLC data for Fig 4b					Table P: HPLC data for Fig 4c					Table Q: HPLC data for Fig 4d					Table R: HPLC data for Fig 4e					Table S: HPLC data for Fig 4f
	0h		3h			0h		3h			0h		3h			0h		3h			0h		3h			0h		2h		5h		10h		24h
	Time (min)	Absorbance	Time (min)	Absorbance		Time (min)	Absorbance	Time (min)	Absorbance		Time (min)	Absorbance	Time (min)	Absorbance		Time (min)	Absorbance	Time (min)	Absorbance		Time (min)	Absorbance	Time (min)	Absorbance		Time (min)	Absorbance	Time (min)	Absorbance	Time (min)	Absorbance	Time (min)	Absorbance	Time (min)	Absorbance
	0.00333333	-0.0462532	0.00333333	-0.000476837		1.00208	0.472079	1.0025	-0.0162125		5.00042	0.129223	5.00125	0.279427		4	0.161171	4.00083	0.153065		0.000416667	-0.214577	0.00291667	-0.386238		1.60208	0.0216629	1.60083	0.00429153	1.60292	0.023365	1.60125	0.0166893	1.60292	0.0257492
	0.00666667	-0.0462532	0.00666667	0.000476837		1.00542	0.469218	1.00583	-0.0128746		5.00375	0.130177	5.00458	0.282288		4.00333	0.160694	4.00417	0.155926		0.00375	-0.215054	0.00625	-0.385284		1.60542	0.0350143	1.60417	0.0143051	1.60625	0.0371933	1.60458	0.0257492	1.60625	0.0400543
	0.01	-0.04673	0.01	0.000476837		1.00875	0.464927	1.00917	-0.0109673		5.00708	0.13113	5.00792	0.283718		4.00667	0.15831	4.0075	0.157833		0.00708333	-0.214577	0.00958333	-0.384331		1.60875	0.0574257	1.6075	0.0314713	1.60958	0.0600815	1.60792	0.0400543	1.60958	0.0619888
	0.0133333	-0.04673	0.0133333	0.000476837		1.01208	0.459205	1.0125	-0.0109673		5.01042	0.129223	5.01125	0.284195		4.01	0.154495	4.01083	0.15831		0.0104167	-0.212193	0.0129167	-0.383377		1.61208	0.0884201	1.61083	0.0567436	1.61292	0.0915527	1.61125	0.061512	1.61292	0.0934601
	0.0166667	-0.04673	0.0166667	0		1.01542	0.454436	1.01583	-0.0114441		5.01375	0.126362	5.01458	0.284195		4.01333	0.150681	4.01417	0.155926		0.01375	-0.208855	0.01625	-0.382423		1.61542	0.127044	1.61417	0.0901222	1.61625	0.1297	1.61458	0.0905991	1.61625	0.130653
	0.02	-0.0457764	0.02	-0.000476837		1.01875	0.450145	1.01917	-0.0104904		5.01708	0.122547	5.01792	0.283718		4.01667	0.146866	4.0175	0.152111		0.0170833	-0.205517	0.0195833	-0.380993		1.61875	0.167575	1.6175	0.127792	1.61958	0.170708	1.61792	0.124931	1.61958	0.1688
	0.0233333	-0.0448227	0.0233333	0		1.02208	0.44633	1.0225	-0.00858307		5.02042	0.119209	5.02125	0.282764		4.02	0.144005	4.02083	0.148296		0.0204167	-0.202656	0.0229167	-0.380039		1.62208	0.201907	1.62083	0.165462	1.62292	0.20647	1.62125	0.159264	1.62292	0.201702
	0.0266667	-0.043869	0.0266667	0.00143051		1.02542	0.444423	1.02583	-0.00667572		5.02375	0.115395	5.02458	0.283241		4.02333	0.141621	4.02417	0.146389		0.02375	-0.198841	0.02625	-0.378609		1.62542	0.220027	1.62417	0.19455	1.62625	0.227451	1.62458	0.184059	1.62625	0.218391
	0.03	-0.0433922	0.03	0.00429153		1.02875	0.4449	1.02917	-0.00667572		5.02708	0.11301	5.02792	0.283718		4.02667	0.141621	4.0275	0.146389		0.0270833	-0.19455	0.0295833	-0.377655		1.62875	0.00333333	-0.0462532	0.20504	1.62958	0.223637	1.62792	0.190258	1.62958	0.210762
	0.0333333	-0.0433922	0.0333333	0.00619888		1.03208	0.44633	1.0325	-0.00667572		5.03042	0.11301	5.03125	0.283718		4.03	0.142574	4.03083	0.146389		0.0304167	-0.189781	0.0329167	-0.375271		1.63208	0.00666667	-0.0462532	0.188828	1.63292	0.190735	1.63125	0.170231	1.63292	0.172615
	0.0366667	-0.0433922	0.0366667	0.00810623		1.03542	0.447761	1.03583	-0.00715256		5.03375	0.114441	5.03458	0.283718		4.03333	0.144005	4.03417	0.147343		0.03375	-0.185966	0.03625	-0.37384		1.63542	0.01	-0.04673	0.143528	1.63625	0.128746	1.63458	0.12207	1.63625	0.106812
	0.04	-0.0443459	0.04	0.00953674		1.03875	0.447761	1.03917	-0.00953674		5.03708	0.116348	5.03792	0.283241		4.03667	0.144958	4.0375	0.14925		0.0370833	-0.182629	0.0395833	-0.37241		1.63875	0.0133333	-0.04673	0.0720024	1.63958	0.0472069	1.63792	0.0500679	1.63958	0.0228882
	0.0433333	-0.0448227	0.0433333	0.0109673		1.04208	0.445853	1.0425	-0.0119209		5.04042	0.117779	5.04125	0.283241		4.04	0.146389	4.04083	0.151157		0.0404167	-0.180244	0.0429167	-0.371933		1.64208	0.0166667	-0.04673	-0.014782	1.64292	-0.0414848	1.64125	-0.0343323	1.64292	-0.0662804
	0.0466667	-0.0443459	0.0466667	0.0114441		1.04542	0.441562	1.04583	-0.0123978		5.04375	0.119686	5.04458	0.282764		4.04333	0.147343	4.04417	0.153065		0.04375	-0.178337	0.04625	-0.370502		1.64542	0.02	-0.0457764	-0.101566	1.64625	-0.12207	1.64458	-0.115871	1.64625	-0.146389
	0.05	-0.043869	0.05	0.0109673		1.04875	0.436317	1.04917	-0.0109673		5.04708	0.121117	5.04792	0.282288		4.04667	0.14782	4.0475	0.155449		0.0470833	-0.178337	0.0495833	-0.368595		1.64875	0.0233333	-0.0448227	-0.173569	1.64958	-0.182152	1.64792	-0.181198	1.64958	-0.203609
	0.0533333	-0.0433922	0.0533333	0.0100136		1.05208	0.432025	1.0525	-0.00953674		5.05042	0.121593	5.05125	0.282288		4.05	0.147343	4.05083	0.15831		0.0504167	-0.180721	0.0529167	-0.367165		1.65208	0.0266667	-0.043869	-0.219822	1.65292	-0.215054	1.65125	-0.220299	1.65292	-0.231266
	0.0566667	-0.0433922	0.0566667	0.0100136		1.05542	0.427734	1.05583	-0.00810623		5.05375	0.12064	5.05458	0.282764		4.05333	0.147343	4.05417	0.160694		0.05375	-0.183105	0.05625	-0.366211		1.65542	0.03	-0.0433922	-0.236988	1.65625	-0.218391	1.65458	-0.230789	1.65625	-0.229836
	0.06	-0.0429153	0.06	0.00953674		1.05875	0.422965	1.05917	-0.00667572		5.05708	0.119209	5.05792	0.283718		4.05667	0.146389	4.0575	0.162125		0.0570833	-0.18549	0.0595833	-0.365257		1.65875	0.0333333	-0.0433922	-0.228882	1.65958	-0.198841	1.65792	-0.217438	1.65958	-0.20647
	0.0633333	-0.0433922	0.0633333	0.00858307		1.06208	0.420104	1.0625	-0.00524521		5.06042	0.118732	5.06125	0.283718		4.06	0.144482	4.06083	0.162125		0.0604167	-0.187397	0.0629167	-0.363827		1.66208	0.0366667	-0.0433922	-0.202179	1.66292	-0.166893	1.66125	-0.187397	1.66292	-0.171185
	0.0666667	-0.043869	0.0666667	0.00667572		1.06542	0.418674	1.06583	-0.00476837		5.06375	0.119686	5.06458	0.283241		4.06333	0.142574	4.06417	0.160217		0.06375	-0.190258	0.06625	-0.36335		1.66542	0.04	-0.0443459	-0.16737	1.66625	-0.130653	1.66458	-0.151634	1.66625	-0.133514
	0.07	-0.0452995	0.07	0.00619888		1.06875	0.418197	1.06917	-0.00667572		5.06708	0.12064	5.06792	0.281811		4.06667	0.141144	4.0675	0.157833		0.0670833	-0.193119	0.0695833	-0.364304		1.66875	0.0433333	-0.0448227	-0.132561	1.66958	-0.0967979	1.66792	-0.117302	1.66958	-0.0987053
	0.0733333	-0.0457764	0.0733333	0.00572205		1.07208	0.416289	1.0725	-0.00905991		5.07042	0.122547	5.07125	0.281334		4.07	0.141621	4.07083	0.156403		0.0704167	-0.196457	0.0729167	-0.367165		1.67208	0.0466667	-0.0443459	-0.10252	1.67292	-0.0677109	1.67125	-0.087738	1.67292	-0.0724792
	0.0766667	-0.0457764	0.0766667	0.00572205		1.07542	0.414859	1.07583	-0.0104904		5.07375	0.125885	5.07458	0.281334		4.07333	0.141621	4.07417	0.155449		0.07375	-0.198841	0.07625	-0.369549		1.67542	0.05	-0.043869	-0.079155	1.67625	-0.0452995	1.67458	-0.0653267	1.67625	-0.0553131
	0.08	-0.0457764	0.08	0.00572205		1.07875	0.413428	1.07917	-0.0100136		5.07708	0.128746	5.07792	0.280857		4.07667	0.140667	4.0775	0.155449		0.0770833	-0.199795	0.0795833	-0.371456		1.67875	0.0533333	-0.0433922	-0.0610352	1.67958	-0.0305176	1.67792	-0.0491142	1.67958	-0.043869
	0.0833333	-0.0457764	0.0833333	0.00572205		1.08208	0.411521	1.0825	-0.0109673		5.08042	0.131607	5.08125	0.279903		4.08	0.14019	4.08083	0.156403		0.0804167	-0.200748	0.0829167	-0.372887		1.68208	0.0566667	-0.0433922	-0.0481606	1.68292	-0.0209808	1.68125	-0.0371933	1.68292	-0.0348091
	0.0866667	-0.0452995	0.0866667	0.00524521		1.08542	0.40866	1.08583	-0.0123978		5.08375	0.133991	5.08458	0.27895		4.08333	0.139236	4.08417	0.157833		0.08375	-0.200748	0.08625	-0.373363		1.68542	0.06	-0.0429153	-0.0386238	1.68625	-0.0143051	1.68458	-0.0290871	1.68625	-0.0281334
	0.09	-0.043869	0.09	0.00476837		1.08875	0.405799	1.08917	-0.0128746		5.08708	0.134468	5.08792	0.278473		4.08667	0.136375	4.0875	0.157833		0.0870833	-0.201225	0.0895833	-0.37241		1.68875	0.0633333	-0.0433922	-0.0319481	1.68958	-0.0100136	1.68792	-0.0238419	1.68958	-0.023365
	0.0933333	-0.0424385	0.0933333	0.0038147		1.09208	0.402461	1.0925	-0.0128746		5.09042	0.134468	5.09125	0.278473		4.09	0.132084	4.09083	0.156879		0.0904167	-0.200748	0.0929167	-0.369549		1.69208	0.0666667	-0.043869	-0.0276566	1.69292	-0.00667572	1.69125	-0.020504	1.69292	-0.0195503
	0.0966667	-0.0419617	0.0966667	0.00238419		1.09542	0.399123	1.09583	-0.0123978		5.09375	0.134468	5.09458	0.27895		4.09333	0.128746	4.09417	0.156403		0.09375	-0.200748	0.09625	-0.367641		1.69542	0.07	-0.0452995	-0.0257492	1.69625	-0.00333786	1.69458	-0.0166893	1.69625	-0.0157356
	0.1	-0.0424385	0.1	0.00143051		1.09875	0.395309	1.09917	-0.0133514		5.09708	0.134945	5.09792	0.28038		4.09667	0.127792	4.0975	0.156879		0.0970833	-0.201702	0.0995833	-0.367165		1.69875	0.0733333	-0.0457764	-0.0243187	1.69958	-0.00143051	1.69792	-0.0138283	1.69958	-0.0133514
	0.103333	-0.0424385	0.103333	0.000953674		1.10208	0.392448	1.1025	-0.014782		5.10042	0.134945	5.10125	0.283718		4.1	0.1297	4.10083	0.156403		0.100417	-0.203609	0.102917	-0.369072		1.70208	0.0766667	-0.0457764	-0.0228882	1.70292	-0.000476837	1.70125	-0.0123978	1.70292	-0.0123978
	0.106667	-0.0433922	0.106667	0.00238419		1.10542	0.39054	1.10583	-0.014782		5.10375	0.133991	5.10458	0.286579		4.10333	0.132561	4.10417	0.156403		0.10375	-0.205994	0.10625	-0.372887		1.70542	0.08	-0.0457764	-0.0219345	1.70625	0	1.70458	-0.0109673	1.70625	-0.0114441
	0.11	-0.0448227	0.11	0.00476837		1.10875	0.390063	1.10917	-0.0133514		5.10708	0.134468	5.10792	0.288486		4.10667	0.136375	4.1075	0.15831		0.107083	-0.208855	0.109583	-0.377655		1.70875	0.0833333	-0.0457764	-0.0200272	1.70958	0.000476837	1.70792	-0.00953674	1.70958	-0.0100136
	0.113333	-0.0457764	0.113333	0.00715256		1.11208	0.391017	1.1125	-0.0128746		5.11042	0.135422	5.11125	0.288963		4.11	0.139236	4.11083	0.161171		0.110417	-0.210762	0.112917	-0.38147		1.71208	0.0866667	-0.0452995	-0.0185966	1.71292	0.000476837	1.71125	-0.00715256	1.71292	-0.00715256
	0.116667	-0.0462532	0.116667	0.00858307		1.11542	0.391494	1.11583	-0.0143051		5.11375	0.137329	5.11458	0.288963		4.11333	0.140667	4.11417	0.163078		0.11375	-0.211239	0.11625	-0.3829		1.71542	0.09	-0.043869	-0.0181198	1.71625	0	1.71458	-0.00524521	1.71625	-0.00476837
	0.12	-0.0472069	0.12	0.0100136		1.11875	0.390063	1.11917	-0.0143051		5.11708	0.13876	5.11792	0.28801		4.11667	0.140667	4.1175	0.162601		0.117083	-0.210762	0.119583	-0.383854		1.71875	0.0933333	-0.0424385	-0.017643	1.71958	0	1.71792	-0.00429153	1.71958	-0.00286102
	0.123333	-0.0476837	0.123333	0.0104904		1.12208	0.387679	1.1225	-0.0133514		5.12042	0.141144	5.12125	0.287056		4.12	0.140667	4.12083	0.15974		0.120417	-0.209808	0.122917	-0.383854		1.72208	0.0966667	-0.0419617	-0.017643	1.72292	0.000476837	1.72125	-0.00429153	1.72292	-0.00190735
	0.126667	-0.0486374	0.126667	0.0104904		1.12542	0.384818	1.12583	-0.0123978		5.12375	0.144958	5.12458	0.287533		4.12333	0.14019	4.12417	0.155449		0.12375	-0.209808	0.12625	-0.382423		1.72542	0.1	-0.0424385	-0.0181198	1.72625	0.000476837	1.72458	-0.00476837	1.72625	-0.00238419
	0.13	-0.0491142	0.13	0.0100136		1.12875	0.38148	1.12917	-0.0119209		5.12708	0.14925	5.12792	0.288963		4.12667	0.139713	4.1275	0.151634		0.127083	-0.209808	0.129583	-0.38147		1.72875	0.103333	-0.0424385	-0.0190735	1.72958	-0.00143051	1.72792	-0.00572205	1.72958	-0.00429153
	0.133333	-0.0491142	0.133333	0.00810623		1.13208	0.376712	1.1325	-0.0100136		5.13042	0.154495	5.13125	0.289917		4.13	0.14019	4.13083	0.148296		0.130417	-0.209332	0.132917	-0.380993		1.73208	0.106667	-0.0433922	-0.0195503	1.73292	-0.00429153	1.73125	-0.00810623	1.73292	-0.00619888
	0.136667	-0.0495911	0.136667	0.00667572		1.13542	0.37242	1.13583	-0.00476837		5.13375	0.15974	5.13458	0.28944		4.13333	0.140667	4.13417	0.145435		0.13375	-0.208855	0.13625	-0.38147		1.73542	0.11	-0.0448227	-0.0185966	1.73625	-0.00715256	1.73458	-0.0104904	1.73625	-0.00715256
	0.14	-0.0491142	0.14	0.00524521		1.13875	0.368606	1.13917	0		5.13708	0.164509	5.13792	0.287533		4.13667	0.140667	4.1375	0.143051		0.137083	-0.209808	0.139583	-0.38147		1.73875	0.113333	-0.0457764	-0.0181198	1.73958	-0.00858307	1.73792	-0.0119209	1.73958	-0.00810623
	0.143333	-0.0486374	0.143333	0.00476837		1.14208	0.364791	1.1425	0.00238419		5.14042	0.168324	5.14125	0.284672		4.14	0.139236	4.14083	0.143051		0.140417	-0.211716	0.142917	-0.38147		1.74208	0.116667	-0.0462532	-0.017643	1.74292	-0.00953674	1.74125	-0.0128746	1.74292	-0.00858307
	0.146667	-0.0476837	0.146667	0.0038147		1.14542	0.359069	1.14583	0.00286102		5.14375	0.171185	5.14458	0.281811		4.14333	0.13876	4.14417	0.144958		0.14375	-0.213146	0.14625	-0.380516		1.74542	0.12	-0.0472069	-0.017643	1.74625	-0.0100136	1.74458	-0.0143051	1.74625	-0.00953674
	0.15	-0.0476837	0.15	0.00333786		1.14875	0.354301	1.14917	0.00143051		5.14708	0.173569	5.14792	0.279903		4.14667	0.138283	4.1475	0.146866		0.147083	-0.213623	0.149583	-0.379086		1.74875	0.123333	-0.0476837	-0.0166893	1.74958	-0.00905991	1.74792	-0.0157356	1.74958	-0.0109673
	0.153333	-0.0481606	0.153333	0.0038147		1.15208	0.351916	1.1525	-0.000953674		5.15042	0.175953	5.15125	0.27895		4.15	0.138283	4.15083	0.145435		0.150417	-0.215054	0.152917	-0.378132		1.75208	0.126667	-0.0486374	-0.0162125	1.75292	-0.00715256	1.75125	-0.0162125	1.75292	-0.0133514
	0.156667	-0.0486374	0.156667	0.00524521		1.15542	0.352393	1.15583	-0.00572205		5.15375	0.177383	5.15458	0.278473		4.15333	0.137806	4.15417	0.143051		0.15375	-0.216007	0.15625	-0.377178		1.75542	0.13	-0.0491142	-0.0166893	1.75625	-0.00476837	1.75458	-0.0166893	1.75625	-0.0152588
	0.16	-0.0491142	0.16	0.00667572		1.15875	0.354301	1.15917	-0.0100136		5.15708	0.179291	5.15792	0.280857		4.15667	0.137806	4.1575	0.140667		0.157083	-0.216484	0.159583	-0.377178		1.75875	0.133333	-0.0491142	-0.017643	1.75958	-0.00286102	1.75792	-0.0166893	1.75958	-0.0157356
	0.163333	-0.0495911	0.163333	0.00762939		1.16208	0.358115	1.1625	-0.0128746		5.16042	0.181198	5.16125	0.284672		4.16	0.136375	4.16083	0.13876		0.160417	-0.215054	0.162917	-0.376701		1.76208	0.136667	-0.0495911	-0.0181198	1.76292	-0.00143051	1.76125	-0.0152588	1.76292	-0.0143051
	0.166667	-0.0495911	0.166667	0.00810623		1.16542	0.363837	1.16583	-0.0128746		5.16375	0.183582	5.16458	0.288486		4.16333	0.134945	4.16417	0.135422		0.16375	-0.212669	0.16625	-0.375748		1.76542	0.14	-0.0491142	-0.0181198	1.76625	0	1.76458	-0.0133514	1.76625	-0.0119209
	0.17	-0.0495911	0.17	0.00858307		1.16875	0.369083	1.16917	-0.0109673		5.16708	0.18549	5.16792	0.291348		4.16667	0.133514	4.1675	0.131607		0.167083	-0.210285	0.169583	-0.375271		1.76875	0.143333	-0.0486374	-0.017643	1.76958	0.000953674	1.76792	-0.0109673	1.76958	-0.00905991
	0.173333	-0.0495911	0.173333	0.00905991		1.17208	0.370513	1.1725	-0.00953674		5.17042	0.188351	5.17125	0.293255		4.17	0.132084	4.17083	0.128746		0.170417	-0.208855	0.172917	-0.375748		1.77208	0.146667	-0.0476837	-0.017643	1.77292	0.000953674	1.77125	-0.0100136	1.77292	-0.00619888
	0.176667	-0.0495911	0.176667	0.00810623		1.17542	0.367652	1.17583	-0.00858307		5.17375	0.192165	5.17458	0.294685		4.17333	0.131607	4.17417	0.127316		0.17375	-0.208378	0.17625	-0.377178		1.77542	0.15	-0.0476837	-0.0166893	1.77625	0.000476837	1.77458	-0.0100136	1.77625	-0.00476837
	0.18	-0.0500679	0.18	0.00715256		1.17875	0.36336	1.17917	-0.00810623		5.17708	0.195503	5.17792	0.294209		4.17667	0.13113	4.1775	0.126362		0.177083	-0.207901	0.179583	-0.377655		1.77875	0.153333	-0.0481606	-0.0152588	1.77958	0.000476837	1.77792	-0.0109673	1.77958	-0.00429153
	0.183333	-0.0505447	0.183333	0.00619888		1.18208	0.360499	1.1825	-0.00905991		5.18042	0.197887	5.18125	0.291824		4.18	0.13113	4.18083	0.124931		0.180417	-0.209332	0.182917	-0.379086		1.78208	0.156667	-0.0486374	-0.0143051	1.78292	0.000476837	1.78125	-0.0123978	1.78292	-0.00476837
	0.186667	-0.0510216	0.186667	0.00572205		1.18542	0.360023	1.18583	-0.0100136		5.18375	0.201225	5.18458	0.28801		4.18333	0.130177	4.18417	0.123978		0.18375	-0.211239	0.18625	-0.38147		1.78542	0.16	-0.0491142	-0.0138283	1.78625	0.000476837	1.78458	-0.0133514	1.78625	-0.00476837
	0.19	-0.0519753	0.19	0.00476837		1.18875	0.358592	1.18917	-0.0109673		5.18708	0.204563	5.18792	0.284195		4.18667	0.128746	4.1875	0.123501		0.187083	-0.212193	0.189583	-0.383854		1.78875	0.163333	-0.0495911	-0.0138283	1.78958	0.000476837	1.78792	-0.0133514	1.78958	-0.00476837
	0.193333	-0.0524521	0.193333	0.00429153		1.19208	0.355254	1.1925	-0.0100136		5.19042	0.207424	5.19125	0.281811		4.19	0.128746	4.19083	0.123501		0.190417	-0.211716	0.192917	-0.385761		1.79208	0.166667	-0.0495911	-0.0138283	1.79292	0.000953674	1.79125	-0.0123978	1.79292	-0.0038147
	0.196667	-0.0534058	0.196667	0.0038147		1.19542	0.35144	1.19583	-0.00810623		5.19375	0.209332	5.19458	0.279903		4.19333	0.13113	4.19417	0.123024		0.19375	-0.210285	0.19625	-0.387669		1.79542	0.17	-0.0495911	-0.0138283	1.79625	0.00143051	1.79458	-0.0114441	1.79625	-0.00286102
	0.2	-0.0543594	0.2	0.0038147		1.19875	0.348579	1.19917	-0.00667572		5.19708	0.211239	5.19792	0.27895		4.19667	0.134468	4.1975	0.121593		0.197083	-0.208855	0.199583	-0.39053		1.79875	0.173333	-0.0495911	-0.0138283	1.79958	0.00190735	1.79792	-0.0109673	1.79958	-0.00143051
	0.203333	-0.0557899	0.203333	0.0038147		1.20208	0.344764	1.2025	-0.00715256		5.20042	0.213146	5.20125	0.27895		4.2	0.137806	4.20083	0.120163		0.200417	-0.208855	0.202917	-0.393867		1.80208	0.176667	-0.0495911	-0.0133514	1.80292	0.00238419	1.80125	-0.0100136	1.80292	-0.000476837
	0.206667	-0.0567436	0.206667	0.00286102		1.20542	0.338088	1.20583	-0.00762939		5.20375	0.214577	5.20458	0.280857		4.20333	0.14019	4.20417	0.119209		0.20375	-0.209808	0.20625	-0.394821		1.80542	0.18	-0.0500679	-0.0128746	1.80625	0.00333786	1.80458	-0.00905991	1.80625	-0.000476837
	0.21	-0.0567436	0.21	0.00190735		1.20875	0.330459	1.20917	-0.00810623		5.20708	0.216484	5.20792	0.285149		4.20667	0.143528	4.2075	0.119686		0.207083	-0.212193	0.209583	-0.393867		1.80875	0.183333	-0.0505447	-0.0119209	1.80958	0.00429153	1.80792	-0.00858307	1.80958	-0.00190735
	0.213333	-0.0562668	0.213333	0.00143051		1.21208	0.324737	1.2125	-0.00905991		5.21042	0.219822	5.21125	0.288486		4.21	0.145912	4.21083	0.12064		0.210417	-0.21553	0.212917	-0.392914		1.81208	0.186667	-0.0510216	-0.0100136	1.81292	0.00476837	1.81125	-0.00858307	1.81292	-0.00333786
	0.216667	-0.0557899	0.216667	0.000953674		1.21542	0.320922	1.21583	-0.0109673		5.21375	0.224113	5.21458	0.290394		4.21333	0.146389	4.21417	0.12207		0.21375	-0.219345	0.21625	-0.391483		1.81542	0.19	-0.0519753	-0.00762939	1.81625	0.00429153	1.81458	-0.00810623	1.81625	-0.00429153
	0.22	-0.0557899	0.22	0.00143051		1.21875	0.317584	1.21917	-0.0123978		5.21708	0.227928	5.21792	0.292301		4.21667	0.144958	4.2175	0.121117		0.217083	-0.221729	0.219583	-0.389576		1.81875	0.193333	-0.0524521	-0.00667572	1.81958	0.00333786	1.81792	-0.00762939	1.81958	-0.0038147
	0.223333	-0.0557899	0.223333	0.00238419		1.22208	0.312816	1.2225	-0.0119209		5.22042	0.231743	5.22125	0.292778		4.22	0.145435	4.22083	0.118732		0.220417	-0.221729	0.222917	-0.388145		1.82208	0.196667	-0.0534058	-0.00715256	1.82292	0.00238419	1.82125	-0.00667572	1.82292	-0.00286102
	0.226667	-0.0567436	0.226667	0.00286102		1.22542	0.308047	1.22583	-0.0109673		5.22375	0.23365	5.22458	0.290871		4.22333	0.147343	4.22417	0.116825		0.22375	-0.220776	0.22625	-0.388145		1.82542	0.2	-0.0543594	-0.00858307	1.82625	0.00190735	1.82458	-0.00619888	1.82625	-0.00143051
	0.23	-0.0572205	0.23	0.00333786		1.22875	0.30471	1.22917	-0.0119209		5.22708	0.235558	5.22792	0.28801		4.22667	0.14782	4.2275	0.115871		0.227083	-0.218868	0.229583	-0.390053		1.82875	0.203333	-0.0557899	-0.0104904	1.82958	0.00238419	1.82792	-0.00476837	1.82958	0.00143051
	0.233333	-0.058651	0.233333	0.00333786		1.23208	0.303279	1.2325	-0.0157356		5.23042	0.236034	5.23125	0.286579		4.23	0.146866	4.23083	0.113487		0.230417	-0.218868	0.232917	-0.392914		1.83208	0.206667	-0.0567436	-0.0119209	1.83292	0.00286102	1.83125	-0.00333786	1.83292	0.0038147
	0.236667	-0.0596046	0.236667	0.00286102		1.23542	0.302802	1.23583	-0.0181198		5.23375	0.236511	5.23458	0.286102		4.23333	0.145912	4.23417	0.110149		0.23375	-0.220299	0.23625	-0.396252		1.83542	0.21	-0.0567436	-0.0128746	1.83625	0.00286102	1.83458	-0.00143051	1.83625	0.00572205
	0.24	-0.0596046	0.24	0.00190735		1.23875	0.301848	1.23917	-0.020504		5.23708	0.237942	5.23792	0.286579		4.23667	0.147343	4.2375	0.106812		0.237083	-0.223637	0.239583	-0.398636		1.83875	0.213333	-0.0562668	-0.0123978	1.83958	0.00238419	1.83792	0	1.83958	0.00715256
	0.243333	-0.058651	0.243333	0.00143051		1.24208	0.301372	1.2425	-0.023365		5.24042	0.240803	5.24125	0.288486		4.24	0.148296	4.24083	0.105858		0.240417	-0.226498	0.242917	-0.40102		1.84208	0.216667	-0.0557899	-0.0100136	1.84292	0.00143051	1.84125	0.000953674	1.84292	0.00762939
	0.246667	-0.0576973	0.246667	0.00143051		1.24542	0.300418	1.24583	-0.0257492		5.24375	0.244141	5.24458	0.291348		4.24333	0.148296	4.24417	0.106335		0.24375	-0.227451	0.24625	-0.40102		1.84542	0.22	-0.0557899	-0.00715256	1.84625	0	1.84458	0.00143051	1.84625	0.00762939
	0.25	-0.0572205	0.25	0.00143051		1.24875	0.299464	1.24917	-0.0267029		5.24708	0.247478	5.24792	0.295162		4.24667	0.14782	4.2475	0.106812		0.247083	-0.226498	0.249583	-0.400066		1.84875	0.223333	-0.0557899	-0.00524521	1.84958	-0.00143051	1.84792	0.00190735	1.84958	0.00762939
	0.253333	-0.0562668	0.253333	0.00238419		1.25208	0.298511	1.2525	-0.0267029		5.25042	0.250816	5.25125	0.298977		4.25	0.148296	4.25083	0.105381		0.250417	-0.224113	0.252917	-0.397205		1.85208	0.226667	-0.0567436	-0.00429153	1.85292	-0.00238419	1.85125	0.00190735	1.85292	0.00810623
	0.256667	-0.0562668	0.256667	0.00286102		1.25542	0.296603	1.25583	-0.0267029		5.25375	0.254631	5.25458	0.302315		4.25333	0.14782	4.25417	0.103474		0.25375	-0.220776	0.25625	-0.392914		1.85542	0.23	-0.0572205	-0.00476837	1.85625	-0.00333786	1.85458	0.00286102	1.85625	0.00905991
	0.26	-0.0562668	0.26	0.00286102		1.25875	0.29565	1.25917	-0.0257492		5.25708	0.259399	5.25792	0.306129		4.25667	0.146389	4.2575	0.101089		0.257083	-0.216961	0.259583	-0.389576		1.85875	0.233333	-0.058651	-0.00715256	1.85958	-0.00286102	1.85792	0.00429153	1.85958	0.0104904
	0.263333	-0.0567436	0.263333	0.00238419		1.26208	0.294696	1.2625	-0.0238419		5.26042	0.264645	5.26125	0.309944		4.26	0.144005	4.26083	0.0982285		0.260417	-0.215054	0.262917	-0.388145		1.86208	0.236667	-0.0596046	-0.00953674	1.86292	-0.00190735	1.86125	0.00524521	1.86292	0.0119209
	0.266667	-0.0567436	0.266667	0.00190735		1.26542	0.295173	1.26583	-0.0224113		5.26375	0.27132	5.26458	0.313282		4.26333	0.142097	4.26417	0.0934601		0.26375	-0.21553	0.26625	-0.388145		1.86542	0.24	-0.0596046	-0.0114441	1.86625	-0.00143051	1.86458	0.00572205	1.86625	0.0123978
	0.27	-0.0562668	0.27	0.00143051		1.26875	0.29565	1.26917	-0.0214577		5.26708	0.279427	5.26792	0.317574		4.26667	0.141144	4.2675	0.0882149		0.267083	-0.216484	0.269583	-0.388145		1.86875	0.243333	-0.058651	-0.0119209	1.86958	-0.000953674	1.86792	0.00524521	1.86958	0.0119209
	0.273333	-0.0557899	0.273333	0.000476837		1.27208	0.296603	1.2725	-0.0209808		5.27042	0.28801	5.27125	0.322342		4.27	0.141621	4.27083	0.0844002		0.270417	-0.217438	0.272917	-0.388622		1.87208	0.246667	-0.0576973	-0.0114441	1.87292	-0.000476837	1.87125	0.0038147	1.87292	0.0104904
	0.276667	-0.0557899	0.276667	0		1.27542	0.296603	1.27583	-0.0185966		5.27375	0.296116	5.27458	0.327587		4.27333	0.144005	4.27417	0.0829697		0.27375	-0.217915	0.27625	-0.389099		1.87542	0.25	-0.0572205	-0.0109673	1.87625	0.000476837	1.87458	0.00190735	1.87625	0.00858307
	0.28	-0.0553131	0.28	0		1.27875	0.296126	1.27917	-0.0166893		5.27708	0.302792	5.27792	0.332355		4.27667	0.145435	4.2775	0.0844002		0.277083	-0.217915	0.279583	-0.389099		1.87875	0.253333	-0.0562668	-0.0100136	1.87958	0.00143051	1.87792	0	1.87958	0.00715256
	0.283333	-0.0548363	0.283333	0.000953674		1.28208	0.296126	1.2825	-0.0152588		5.28042	0.309944	5.28125	0.337124		4.28	0.146866	4.28083	0.0853539		0.280417	-0.217915	0.282917	-0.388145		1.88208	0.256667	-0.0562668	-0.00953674	1.88292	0.00143051	1.88125	-0.00190735	1.88292	0.00619888
	0.286667	-0.0557899	0.286667	0.000953674		1.28542	0.29565	1.28583	-0.0143051		5.28375	0.318527	5.28458	0.342846		4.28333	0.147343	4.28417	0.0863075		0.28375	-0.217438	0.28625	-0.387192		1.88542	0.26	-0.0562668	-0.00953674	1.88625	0.000953674	1.88458	-0.0038147	1.88625	0.00667572
	0.29	-0.0576973	0.29	0.000953674		1.28875	0.293742	1.28917	-0.0143051		5.28708	0.328541	5.28792	0.349045		4.28667	0.148296	4.2875	0.0863075		0.287083	-0.216484	0.289583	-0.388145		1.88875	0.263333	-0.0567436	-0.0104904	1.88958	0	1.88792	-0.00476837	1.88958	0.00762939
	0.293333	-0.0600815	0.293333	0.000953674		1.29208	0.290404	1.2925	-0.0157356		5.29042	0.339508	5.29125	0.355244		4.29	0.148296	4.29083	0.0882149		0.290417	-0.216484	0.292917	-0.390053		1.89208	0.266667	-0.0567436	-0.0114441	1.89292	0	1.89125	-0.00429153	1.89292	0.00858307
	0.296667	-0.0619888	0.296667	0.000953674		1.29542	0.286113	1.29583	-0.0190735		5.29375	0.349998	5.29458	0.361919		4.29333	0.147343	4.29417	0.0915527		0.29375	-0.217915	0.29625	-0.39196		1.89542	0.27	-0.0562668	-0.0119209	1.89625	0	1.89458	-0.00333786	1.89625	0.00953674
	0.3	-0.0634193	0.3	0.000476837		1.29875	0.282298	1.29917	-0.0228882		5.29708	0.360966	5.29792	0.369549		4.29667	0.146866	4.2975	0.0948906		0.297083	-0.219822	0.299583	-0.392914		1.89875	0.273333	-0.0557899	-0.0109673	1.89958	-0.000953674	1.89792	-0.00238419	1.89958	0.0100136
	0.303333	-0.0638962	0.303333	-0.00143051		1.30208	0.278007	1.3025	-0.026226		5.30042	0.373363	5.30125	0.378132		4.3	0.147343	4.30083	0.0958443		0.300417	-0.220299	0.302917	-0.393867		1.90208	0.276667	-0.0557899	-0.0104904	1.90292	-0.00286102	1.90125	-0.00190735	1.90292	0.0100136
	0.306667	-0.0634193	0.306667	-0.00286102		1.30542	0.274669	1.30583	-0.0290871		5.30375	0.386238	5.30458	0.386238		4.30333	0.146866	4.30417	0.0939369		0.30375	-0.220776	0.30625	-0.394344		1.90542	0.28	-0.0553131	-0.0104904	1.90625	-0.00333786	1.90458	-0.000953674	1.90625	0.0104904
	0.31	-0.0619888	0.31	-0.0038147		1.30875	0.272761	1.30917	-0.0300407		5.30708	0.399113	5.30792	0.393867		4.30667	0.145435	4.3075	0.0910759		0.307083	-0.220299	0.309583	-0.393867		1.90875	0.283333	-0.0548363	-0.0104904	1.90958	-0.00333786	1.90792	0.000476837	1.90958	0.0109673
	0.313333	-0.0610352	0.313333	-0.00429153		1.31208	0.271331	1.3125	-0.0290871		5.31042	0.411987	5.31125	0.401974		4.31	0.143528	4.31083	0.0858307		0.310417	-0.219345	0.312917	-0.39196		1.91208	0.286667	-0.0557899	-0.00953674	1.91292	-0.00333786	1.91125	0.000476837	1.91292	0.0114441
	0.316667	-0.0605583	0.316667	-0.00429153		1.31542	0.270854	1.31583	-0.0281334		5.31375	0.425339	5.31458	0.411987		4.31333	0.142574	4.31417	0.0786781		0.31375	-0.218391	0.31625	-0.390053		1.91542	0.29	-0.0576973	-0.00810623	1.91625	-0.00286102	1.91458	0	1.91625	0.0109673
	0.32	-0.0605583	0.32	-0.00429153		1.31875	0.2699	1.31917	-0.0276566		5.31708	0.439644	5.31792	0.422478		4.31667	0.142097	4.3175	0.0720024		0.317083	-0.216484	0.319583	-0.388145		1.91875	0.293333	-0.0600815	-0.00715256	1.91958	-0.000953674	1.91792	-0.000476837	1.91958	0.0114441
	0.323333	-0.061512	0.323333	-0.00333786		1.32208	0.268947	1.3225	-0.0271797		5.32042	0.452518	5.32125	0.432491		4.32	0.141621	4.32083	0.0691414		0.320417	-0.216484	0.322917	-0.386715		1.92208	0.296667	-0.0619888	-0.00619888	1.92292	0.00190735	1.92125	-0.00143051	1.92292	0.0119209
	0.326667	-0.0629425	0.326667	-0.00238419		1.32542	0.268947	1.32583	-0.0267029		5.32375	0.463009	5.32458	0.442982		4.32333	0.139713	4.32417	0.0686646		0.32375	-0.216484	0.32625	-0.385284		1.92542	0.3	-0.0634193	-0.00429153	1.92625	0.00429153	1.92458	-0.00143051	1.92625	0.0128746
	0.33	-0.0638962	0.33	-0.00143051		1.32875	0.268947	1.32917	-0.0257492		5.32708	0.471115	5.32792	0.454426		4.32667	0.137329	4.3275	0.0705719		0.327083	-0.216961	0.329583	-0.383854		1.92875	0.303333	-0.0638962	-0.00190735	1.92958	0.00572205	1.92792	-0.00143051	1.92958	0.0143051
	0.333333	-0.0638962	0.333333	-0.000953674		1.33208	0.26847	1.3325	-0.0247955		5.33042	0.478268	5.33125	0.46587		4.33	0.135899	4.33083	0.0724792		0.330417	-0.216484	0.332917	-0.383377		1.93208	0.306667	-0.0634193	-0.00143051	1.93292	0.00667572	1.93125	0	1.93292	0.0152588
	0.336667	-0.0638962	0.336667	-0.000476837		1.33542	0.268947	1.33583	-0.023365		5.33375	0.484943	5.33458	0.476837		4.33333	0.133514	4.33417	0.0748634		0.33375	-0.21553	0.33625	-0.383854		1.93542	0.31	-0.0619888	-0.00286102	1.93625	0.00762939	1.93458	0.00143051	1.93625	0.0162125
	0.34	-0.064373	0.34	0		1.33875	0.26847	1.33917	-0.0214577		5.33708	0.491619	5.33792	0.486851		4.33667	0.13113	4.3375	0.0762939		0.337083	-0.21553	0.339583	-0.384808		1.93875	0.313333	-0.0610352	-0.00476837	1.93958	0.00762939	1.93792	0.00333786	1.93958	0.0166893
	0.343333	-0.0648499	0.343333	0		1.34208	0.267516	1.3425	-0.0209808		5.34042	0.498772	5.34125	0.496387		4.34	0.128269	4.34083	0.0758171		0.340417	-0.216007	0.342917	-0.386238		1.94208	0.316667	-0.0605583	-0.00572205	1.94292	0.00715256	1.94125	0.00524521	1.94292	0.0166893
	0.346667	-0.0648499	0.346667	-0.000476837		1.34542	0.264655	1.34583	-0.0219345		5.34375	0.506401	5.34458	0.505924		4.34333	0.127792	4.34417	0.0743866		0.34375	-0.217438	0.34625	-0.388622		1.94542	0.32	-0.0605583	-0.00667572	1.94625	0.00715256	1.94458	0.00619888	1.94625	0.0166893
	0.35	-0.0638962	0.35	-0.000953674		1.34875	0.26084	1.34917	-0.0257492		5.34708	0.514507	5.34792	0.513554		4.34667	0.128269	4.3475	0.0724792		0.347083	-0.219345	0.349583	-0.391483		1.94875	0.323333	-0.061512	-0.00858307	1.94958	0.00762939	1.94792	0.00667572	1.94958	0.0166893
	0.353333	-0.0629425	0.353333	-0.00190735		1.35208	0.258456	1.3525	-0.0300407		5.35042	0.522614	5.35125	0.518322		4.35	0.129223	4.35083	0.0705719		0.350417	-0.221729	0.352917	-0.394344		1.95208	0.326667	-0.0629425	-0.00953674	1.95292	0.00762939	1.95125	0.00715256	1.95292	0.017643
	0.356667	-0.0619888	0.356667	-0.00286102		1.35542	0.257026	1.35583	-0.0333786		5.35375	0.529766	5.35458	0.522137		4.35333	0.1297	4.35417	0.0681877		0.35375	-0.223637	0.35625	-0.396252		1.95542	0.33	-0.0638962	-0.0100136	1.95625	0.00762939	1.95458	0.00667572	1.95625	0.0185966
	0.36	-0.0605583	0.36	-0.00333786		1.35875	0.256072	1.35917	-0.0348091		5.35708	0.535011	5.35792	0.526428		4.35667	0.130653	4.3575	0.0667572		0.357083	-0.22316	0.359583	-0.397205		1.95875	0.333333	-0.0638962	-0.0104904	1.95958	0.00762939	1.95792	0.00572205	1.95958	0.0190735
	0.363333	-0.058651	0.363333	-0.00333786		1.36208	0.255118	1.3625	-0.0371933		5.36042	0.539303	5.36125	0.530243		4.36	0.131607	4.36083	0.0653267		0.360417	-0.220299	0.362917	-0.397682		1.96208	0.336667	-0.0638962	-0.0114441	1.96292	0.00762939	1.96125	0.00476837	1.96292	0.0190735
	0.366667	-0.0581741	0.366667	-0.00286102		1.36542	0.255118	1.36583	-0.038147		5.36375	0.542164	5.36458	0.533104		4.36333	0.133038	4.36417	0.0648499		0.36375	-0.216961	0.36625	-0.396252		1.96542	0.34	-0.064373	-0.0114441	1.96625	0.00810623	1.96458	0.00476837	1.96625	0.0181198
	0.37	-0.0591278	0.37	-0.00238419		1.36875	0.256072	1.36917	-0.0367165		5.36708	0.544071	5.36792	0.535011		4.36667	0.134945	4.3675	0.0653267		0.367083	-0.21553	0.369583	-0.394344		1.96875	0.343333	-0.0648499	-0.0104904	1.96958	0.00905991	1.96792	0.0038147	1.96958	0.017643
	0.373333	-0.0610352	0.373333	-0.00238419		1.37208	0.256072	1.3725	-0.0338554		5.37042	0.545025	5.37125	0.536442		4.37	0.134945	4.37083	0.0677109		0.370417	-0.215054	0.372917	-0.39196		1.97208	0.346667	-0.0648499	-0.00858307	1.97292	0.0109673	1.97125	0.00238419	1.97292	0.0166893
	0.376667	-0.0624657	0.376667	-0.00190735		1.37542	0.255118	1.37583	-0.0333786		5.37375	0.545025	5.37458	0.537872		4.37333	0.133514	4.37417	0.0696182		0.37375	-0.215054	0.37625	-0.390053		1.97542	0.35	-0.0638962	-0.00667572	1.97625	0.0123978	1.97458	0.00190735	1.97625	0.0157356
	0.38	-0.0634193	0.38	-0.00286102		1.37875	0.253211	1.37917	-0.0348091		5.37708	0.544071	5.37792	0.536919		4.37667	0.13113	4.3775	0.0696182		0.377083	-0.21553	0.379583	-0.389099		1.97875	0.353333	-0.0629425	-0.0038147	1.97958	0.0133514	1.97792	0.00143051	1.97958	0.014782
	0.383333	-0.0634193	0.383333	-0.0038147		1.38208	0.251304	1.3825	-0.0352859		5.38042	0.54121	5.38125	0.535965		4.38	0.127792	4.38083	0.0691414		0.380417	-0.216484	0.382917	-0.387669		1.98208	0.356667	-0.0619888	-0.00190735	1.98292	0.014782	1.98125	0.00190735	1.98292	0.0152588
	0.386667	-0.064373	0.386667	-0.00476837		1.38542	0.249873	1.38583	-0.0343323		5.38375	0.535965	5.38458	0.535488		4.38333	0.123978	4.38417	0.0686646		0.38375	-0.216007	0.38625	-0.387192		1.98542	0.36	-0.0605583	-0.000953674	1.98625	0.0162125	1.98458	0.00190735	1.98625	0.0157356
	0.39	-0.0648499	0.39	-0.00476837		1.38875	0.247966	1.38917	-0.0343323		5.38708	0.528812	5.38792	0.534058		4.38667	0.12064	4.3875	0.067234		0.387083	-0.215054	0.389583	-0.386238		1.98875	0.363333	-0.058651	-0.00190735	1.98958	0.0171661	1.98792	0.00286102	1.98958	0.0166893
	0.393333	-0.0658035	0.393333	-0.0038147		1.39208	0.245582	1.3925	-0.0348091		5.39042	0.520706	5.39125	0.53072		4.39	0.119209	4.39083	0.0653267		0.390417	-0.213623	0.392917	-0.384808		1.99208	0.366667	-0.0581741	-0.00429153	1.99292	0.017643	1.99125	0.00429153	1.99292	0.017643
	0.396667	-0.0662804	0.396667	-0.00286102		1.39542	0.243674	1.39583	-0.0338554		5.39375	0.511646	5.39458	0.525475		4.39333	0.12064	4.39417	0.0653267		0.39375	-0.2141	0.39625	-0.383854		1.99542	0.37	-0.0591278	-0.00715256	1.99625	0.017643	1.99458	0.00524521	1.99625	0.0195503
	0.4	-0.0667572	0.4	-0.00190735		1.39875	0.242244	1.39917	-0.0314713		5.39708	0.503063	5.39792	0.520229		4.39667	0.123024	4.3975	0.0686646		0.397083	-0.21553	0.399583	-0.383377		1.99875	0.373333	-0.0610352	-0.0100136	1.99958	0.017643	1.99792	0.00619888	1.99958	0.0224113
	0.403333	-0.0681877	0.403333	-0.00190735		1.40208	0.24129	1.4025	-0.0290871		5.40042	0.494003	5.40125	0.513554		4.4	0.126362	4.40083	0.0724792		0.400417	-0.217438	0.402917	-0.384808		2.00208	0.376667	-0.0624657	-0.0119209	2.00292	0.0181198	2.00125	0.00667572	2.00292	0.0257492
	0.406667	-0.0696182	0.406667	-0.00190735		1.40542	0.240813	1.40583	-0.0286102		5.40375	0.484943	5.40458	0.506401		4.40333	0.1297	4.40417	0.0758171		0.40375	-0.217915	0.40625	-0.386715		2.00542	0.38	-0.0634193	-0.0114441	2.00625	0.0166893	2.00458	0.00619888	2.00625	0.0281334
	0.41	-0.0700951	0.41	-0.00286102		1.40875	0.241767	1.40917	-0.0286102		5.40708	0.474453	5.40792	0.498772		4.40667	0.132084	4.4075	0.079155		0.407083	-0.217438	0.409583	-0.388145		2.00875	0.383333	-0.0634193	-0.00953674	2.00958	0.014782	2.00792	0.00524521	2.00958	0.0295639
	0.413333	-0.0710487	0.413333	-0.00429153		1.41208	0.243198	1.4125	-0.0295639		5.41042	0.462532	5.41125	0.492573		4.41	0.132561	4.41083	0.082016		0.410417	-0.216961	0.412917	-0.389099		2.01208	0.386667	-0.064373	-0.00667572	2.01292	0.0128746	2.01125	0.00429153	2.01292	0.0305176
	0.416667	-0.0715256	0.416667	-0.00524521		1.41542	0.244151	1.41583	-0.0319481		5.41375	0.449181	5.41458	0.487328		4.41333	0.132084	4.41417	0.082016		0.41375	-0.216007	0.41625	-0.389576		2.01542	0.39	-0.0648499	-0.00429153	2.01625	0.0109673	2.01458	0.00429153	2.01625	0.0300407
	0.42	-0.0724792	0.42	-0.00524521		1.41875	0.243674	1.41917	-0.0348091		5.41708	0.434399	5.41792	0.480652		4.41667	0.131607	4.4175	0.079155		0.417083	-0.21553	0.419583	-0.39053		2.01875	0.393333	-0.0658035	-0.00190735	2.01958	0.00905991	2.01792	0.00429153	2.01958	0.0300407
	0.423333	-0.0729561	0.423333	-0.0038147		1.42208	0.241767	1.4225	-0.0376701		5.42042	0.418663	5.42125	0.472069		4.42	0.130177	4.42083	0.0758171		0.420417	-0.215054	0.422917	-0.391483		2.02208	0.396667	-0.0662804	-0.000476837	2.02292	0.00762939	2.02125	0.00476837	2.02292	0.0295639
	0.426667	-0.0729561	0.426667	-0.00286102		1.42542	0.238906	1.42583	-0.0405312		5.42375	0.401974	5.42458	0.462055		4.42333	0.127792	4.42417	0.0734329		0.42375	-0.214577	0.42625	-0.392914		2.02542	0.4	-0.0667572	0	2.02625	0.00762939	2.02458	0.00476837	2.02625	0.0290871
	0.43	-0.0734329	0.43	-0.00238419		1.42875	0.235091	1.42917	-0.0433922		5.42708	0.386715	5.42792	0.451565		4.42667	0.124931	4.4275	0.0720024		0.427083	-0.214577	0.429583	-0.394821		2.02875	0.403333	-0.0681877	-0.000953674	2.02958	0.00715256	2.02792	0.00429153	2.02958	0.0295639
	0.433333	-0.0724792	0.433333	-0.00238419		1.43208	0.231753	1.4325	-0.0457764		5.43042	0.371933	5.43125	0.441551		4.43	0.123024	4.43083	0.0710487		0.430417	-0.21553	0.432917	-0.397205		2.03208	0.406667	-0.0696182	-0.00238419	2.03292	0.00667572	2.03125	0.0038147	2.03292	0.0305176
	0.436667	-0.0715256	0.436667	-0.00286102		1.43542	0.229846	1.43583	-0.0472069		5.43375	0.358582	5.43458	0.431061		4.43333	0.12207	4.43417	0.0700951		0.43375	-0.217915	0.43625	-0.39959		2.03542	0.41	-0.0700951	-0.0038147	2.03625	0.00715256	2.03458	0.00333786	2.03625	0.0309944
	0.44	-0.0710487	0.44	-0.00333786		1.43875	0.228892	1.43917	-0.04673		5.43708	0.346184	5.43792	0.419617		4.43667	0.121117	4.4375	0.0700951		0.437083	-0.218868	0.439583	-0.399113		2.03875	0.413333	-0.0710487	-0.00572205	2.03958	0.00858307	2.03792	0.00333786	2.03958	0.0309944
	0.443333	-0.0710487	0.443333	-0.00476837		1.44208	0.228892	1.4425	-0.0457764		5.44042	0.336647	5.44125	0.408649		4.44	0.120163	4.44083	0.0696182		0.440417	-0.218868	0.442917	-0.397205		2.04208	0.416667	-0.0715256	-0.00667572	2.04292	0.0109673	2.04125	0.00333786	2.04292	0.0305176
	0.446667	-0.0720024	0.446667	-0.00619888		1.44542	0.227939	1.44583	-0.043869		5.44375	0.328541	5.44458	0.39959		4.44333	0.119209	4.44417	0.0681877		0.44375	-0.218868	0.44625	-0.394344		2.04542	0.42	-0.0724792	-0.00715256	2.04625	0.0133514	2.04458	0.00524521	2.04625	0.0305176
	0.45	-0.0720024	0.45	-0.00715256		1.44875	0.226508	1.44917	-0.041008		5.44708	0.320911	5.44792	0.39196		4.44667	0.117779	4.4475	0.0662804		0.447083	-0.219822	0.449583	-0.392437		2.04875	0.423333	-0.0729561	-0.00667572	2.04958	0.0157356	2.04792	0.00810623	2.04958	0.0305176
	0.453333	-0.0724792	0.453333	-0.00762939		1.45208	0.226031	1.4525	-0.038147		5.45042	0.311375	5.45125	0.384808		4.45	0.115395	4.45083	0.0653267		0.450417	-0.219345	0.452917	-0.391483		2.05208	0.426667	-0.0729561	-0.00619888	2.05292	0.0185966	2.05125	0.0119209	2.05292	0.0324249
	0.456667	-0.0729561	0.456667	-0.00810623		1.45542	0.224124	1.45583	-0.0371933		5.45375	0.300884	5.45458	0.377178		4.45333	0.11301	4.45417	0.064373		0.45375	-0.216961	0.45625	-0.39053		2.05542	0.43	-0.0734329	-0.00476837	2.05625	0.0219345	2.05458	0.0166893	2.05625	0.0367165
	0.46	-0.0734329	0.46	-0.00905991		1.45875	0.222694	1.45917	-0.038147		5.45708	0.290871	5.45792	0.370979		4.45667	0.11158	4.4575	0.0648499		0.457083	-0.215054	0.459583	-0.389576		2.05875	0.433333	-0.0724792	-0.00286102	2.05958	0.0257492	2.05792	0.0224113	2.05958	0.0433922
	0.463333	-0.0734329	0.463333	-0.00953674		1.46208	0.22174	1.4625	-0.0405312		5.46042	0.28038	5.46125	0.366688		4.46	0.110626	4.46083	0.0648499		0.460417	-0.214577	0.462917	-0.389099		2.06208	0.436667	-0.0715256	-0.000476837	2.06292	0.0305176	2.06125	0.0295639	2.06292	0.0514984
	0.466667	-0.0729561	0.466667	-0.00905991		1.46542	0.222694	1.46583	-0.0429153		5.46375	0.270367	5.46458	0.363827		4.46333	0.11158	4.46417	0.067234		0.46375	-0.21553	0.46625	-0.390053		2.06542	0.44	-0.0710487	0.000953674	2.06625	0.0357628	2.06458	0.0376701	2.06625	0.061512
	0.47	-0.0729561	0.47	-0.00762939		1.46875	0.225555	1.46917	-0.0448227		5.46708	0.26083	5.46792	0.360489		4.46667	0.113487	4.4675	0.0705719		0.467083	-0.21553	0.469583	-0.391006		2.06875	0.443333	-0.0710487	0.00238419	2.06958	0.0424385	2.06792	0.0452995	2.06958	0.0729561
	0.473333	-0.0729561	0.473333	-0.00572205		1.47208	0.227462	1.4725	-0.0462532		5.47042	0.253201	5.47125	0.356674		4.47	0.116348	4.47083	0.0743866		0.470417	-0.214577	0.472917	-0.39196		2.07208	0.446667	-0.0720024	0.00429153	2.07292	0.0505447	2.07125	0.0534058	2.07292	0.084877
	0.476667	-0.0739098	0.476667	-0.0038147		1.47542	0.229369	1.47583	-0.0476837		5.47375	0.248432	5.47458	0.352859		4.47333	0.118732	4.47417	0.0767708		0.47375	-0.2141	0.47625	-0.392914		2.07542	0.45	-0.0720024	0.00715256	2.07625	0.0596046	2.07458	0.061512	2.07625	0.0963211
	0.48	-0.0739098	0.48	-0.00286102		1.47875	0.2308	1.47917	-0.0491142		5.47708	0.243664	5.47792	0.349045		4.47667	0.119209	4.4775	0.0782013		0.477083	-0.2141	0.479583	-0.394821		2.07875	0.453333	-0.0724792	0.0104904	2.07958	0.0686646	2.07792	0.0696182	2.07958	0.105858
	0.483333	-0.0734329	0.483333	-0.00190735		1.48208	0.23223	1.4825	-0.0500679		5.48042	0.237942	5.48125	0.3438		4.48	0.118732	4.48083	0.079155		0.480417	-0.216007	0.482917	-0.396252		2.08208	0.456667	-0.0729561	0.014782	2.08292	0.0767708	2.08125	0.0786781	2.08292	0.114918
	0.486667	-0.0729561	0.486667	-0.00190735		1.48542	0.232707	1.48583	-0.0500679		5.48375	0.232697	5.48458	0.33617		4.48333	0.118256	4.48417	0.079155		0.48375	-0.217915	0.48625	-0.396729		2.08542	0.46	-0.0734329	0.0195503	2.08625	0.0824928	2.08458	0.0867844	2.08625	0.12207
	0.49	-0.0724792	0.49	-0.00286102		1.48875	0.23223	1.48917	-0.0510216		5.48708	0.228405	5.48792	0.329018		4.48667	0.117302	4.4875	0.0782013		0.487083	-0.219345	0.489583	-0.396729		2.08875	0.463333	-0.0734329	0.0238419	2.08958	0.0867844	2.08792	0.0944138	2.08958	0.126839
	0.493333	-0.0720024	0.493333	-0.00429153		1.49208	0.231277	1.4925	-0.0524521		5.49042	0.225067	5.49125	0.324726		4.49	0.114918	4.49083	0.0758171		0.490417	-0.219822	0.492917	-0.397205		2.09208	0.466667	-0.0729561	0.0286102	2.09292	0.0886917	2.09125	0.100136	2.09292	0.127316
	0.496667	-0.0720024	0.496667	-0.00524521		1.49542	0.229846	1.49583	-0.0534058		5.49375	0.221729	5.49458	0.321865		4.49333	0.112057	4.49417	0.0729561		0.49375	-0.220776	0.49625	-0.398636		2.09542	0.47	-0.0729561	0.0329018	2.09625	0.087738	2.09458	0.103474	2.09625	0.124931
	0.5	-0.0729561	0.5	-0.00524521		1.49875	0.228416	1.49917	-0.0524521		5.49708	0.219822	5.49792	0.320435		4.49667	0.110626	4.4975	0.0700951		0.497083	-0.221252	0.499583	-0.39959		2.09875	0.473333	-0.0729561	0.0357628	2.09958	0.084877	2.09792	0.10252	2.09958	0.120163
	0.503333	-0.0739098	0.503333	-0.00476837		1.50208	0.227462	1.5025	-0.0510216		5.50042	0.220299	5.50125	0.319958		4.5	0.11158	4.50083	0.067234		0.500417	-0.220299	0.502917	-0.401974		2.10208	0.476667	-0.0739098	0.0371933	2.10292	0.0810623	2.10125	0.0977516	2.10292	0.113964
	0.506667	-0.0753403	0.506667	-0.00333786		1.50542	0.225555	1.50583	-0.0491142		5.50375	0.221729	5.50458	0.322342		4.50333	0.11301	4.50417	0.0658035		0.50375	-0.219822	0.50625	-0.404835		2.10542	0.48	-0.0739098	0.0371933	2.10625	0.0767708	2.10458	0.0910759	2.10625	0.106335
	0.51	-0.0772476	0.51	-0.00143051		1.50875	0.225078	1.50917	-0.0476837		5.50708	0.22316	5.50792	0.326157		4.50667	0.112534	4.5075	0.0648499		0.507083	-0.220299	0.509583	-0.405788		2.10875	0.483333	-0.0734329	0.0371933	2.10958	0.0710487	2.10792	0.0839233	2.10958	0.0972748
	0.513333	-0.079155	0.513333	0		1.51208	0.226508	1.5125	-0.0462532		5.51042	0.225067	5.51125	0.329971		4.51	0.110149	4.51083	0.0638962		0.510417	-0.221729	0.512917	-0.403404		2.11208	0.486667	-0.0729561	0.0357628	2.11292	0.064373	2.11125	0.0762939	2.11292	0.0882149
	0.516667	-0.0801086	0.516667	0		1.51542	0.2308	1.51583	-0.0462532		5.51375	0.227928	5.51458	0.333786		4.51333	0.106812	4.51417	0.0634193		0.51375	-0.222683	0.51625	-0.400066		2.11542	0.49	-0.0724792	0.0338554	2.11625	0.0572205	2.11458	0.0686646	2.11625	0.0801086
	0.52	-0.0805855	0.52	-0.00143051		1.51875	0.237475	1.51917	-0.0472069		5.51708	0.231266	5.51792	0.337601		4.51667	0.103474	4.5175	0.0653267		0.517083	-0.223637	0.519583	-0.396252		2.11875	0.493333	-0.0720024	0.0305176	2.11958	0.0500679	2.11792	0.0619888	2.11958	0.0729561
	0.523333	-0.0796318	0.523333	-0.00286102		1.52208	0.244628	1.5225	-0.0491142		5.52042	0.234604	5.52125	0.341892		4.52	0.099659	4.52083	0.0691414		0.520417	-0.224113	0.522917	-0.392914		2.12208	0.496667	-0.0720024	0.0252724	2.12292	0.0433922	2.12125	0.0557899	2.12292	0.0662804
	0.526667	-0.0777245	0.526667	-0.00524521		1.52542	0.252257	1.52583	-0.0514984		5.52375	0.237942	5.52458	0.346661		4.52333	0.0963211	4.52417	0.0734329		0.52375	-0.224113	0.52625	-0.392437		2.12542	0.5	-0.0729561	0.0185966	2.12625	0.0362396	2.12458	0.0505447	2.12625	0.0596046
	0.53	-0.0748634	0.53	-0.00762939		1.52875	0.25941	1.52917	-0.0543594		5.52708	0.240803	5.52792	0.351429		4.52667	0.0944138	4.5275	0.0758171		0.527083	-0.222206	0.529583	-0.393391		2.12875	0.503333	-0.0739098	0.0119209	2.12958	0.0300407	2.12792	0.0452995	2.12958	0.0538826
	0.533333	-0.0715256	0.533333	-0.00905991		1.53208	0.267039	1.5325	-0.0557899		5.53042	0.244141	5.53125	0.356197		4.53	0.0958443	4.53083	0.0772476		0.530417	-0.221252	0.532917	-0.396729		2.13208	0.506667	-0.0753403	0.00619888	2.13292	0.026226	2.13125	0.0405312	2.13292	0.0495911
	0.536667	-0.0696182	0.536667	-0.00858307		1.53542	0.275146	1.53583	-0.0553131		5.53375	0.248909	5.53458	0.361443		4.53333	0.0991821	4.53417	0.0777245		0.53375	-0.221252	0.53625	-0.39959		2.13542	0.51	-0.0772476	0.00143051	2.13625	0.0243187	2.13458	0.0362396	2.13625	0.04673
	0.54	-0.0686646	0.54	-0.00715256		1.53875	0.283252	1.53917	-0.0548363		5.53708	0.254154	5.53792	0.368118		4.53667	0.102997	4.5375	0.0786781		0.537083	-0.221252	0.539583	-0.40102		2.13875	0.513333	-0.079155	-0.00143051	2.13958	0.0247955	2.13792	0.0333786	2.13958	0.043869
	0.543333	-0.0691414	0.543333	-0.00667572		1.54208	0.290404	1.5425	-0.0553131		5.54042	0.26083	5.54125	0.376225		4.54	0.104427	4.54083	0.079155		0.540417	-0.221252	0.542917	-0.401497		2.14208	0.516667	-0.0801086	-0.00238419	2.14292	0.026226	2.14125	0.0319481	2.14292	0.0419617
	0.546667	-0.0705719	0.546667	-0.00572205		1.54542	0.29565	1.54583	-0.0553131		5.54375	0.268459	5.54458	0.385284		4.54333	0.104427	4.54417	0.0786781		0.54375	-0.221729	0.54625	-0.400066		2.14542	0.52	-0.0805855	-0.00190735	2.14625	0.0290871	2.14458	0.0309944	2.14625	0.041008
	0.55	-0.0724792	0.55	-0.00524521		1.54875	0.299464	1.54917	-0.0543594		5.54708	0.277996	5.54792	0.395775		4.54667	0.104904	4.5475	0.0782013		0.547083	-0.222206	0.549583	-0.397205		2.14875	0.523333	-0.0796318	-0.00143051	2.14958	0.0319481	2.14792	0.0309944	2.14958	0.0400543
	0.553333	-0.0743866	0.553333	-0.00524521		1.55208	0.300895	1.5525	-0.0534058		5.55042	0.288486	5.55125	0.407219		4.55	0.106335	4.55083	0.0767708		0.550417	-0.223637	0.552917	-0.393391		2.15208	0.526667	-0.0777245	-0.00190735	2.15292	0.0338554	2.15125	0.0314713	2.15292	0.0395775
	0.556667	-0.0762939	0.556667	-0.00619888		1.55542	0.300418	1.55583	-0.0514984		5.55375	0.298977	5.55458	0.418186		4.55333	0.108242	4.55417	0.0729561		0.55375	-0.223637	0.55625	-0.391483		2.15542	0.53	-0.0748634	-0.00286102	2.15625	0.0357628	2.15458	0.0329018	2.15625	0.0391006
	0.56	-0.0772476	0.56	-0.00619888		1.55875	0.298034	1.55917	-0.0495911		5.55708	0.307083	5.55792	0.42963		4.55667	0.109673	4.5575	0.0677109		0.557083	-0.222206	0.559583	-0.391483		2.15875	0.533333	-0.0715256	-0.00429153	2.15958	0.0362396	2.15792	0.0338554	2.15958	0.0400543
	0.563333	-0.0777245	0.563333	-0.00476837		1.56208	0.294696	1.5625	-0.04673		5.56042	0.314713	5.56125	0.442028		4.56	0.112057	4.56083	0.0629425		0.560417	-0.220776	0.562917	-0.391483		2.16208	0.536667	-0.0696182	-0.00572205	2.16292	0.0357628	2.16125	0.0338554	2.16292	0.0405312
	0.566667	-0.0777245	0.566667	-0.00333786		1.56542	0.291358	1.56583	-0.0419617		5.56375	0.323296	5.56458	0.454426		4.56333	0.113964	4.56417	0.0600815		0.56375	-0.219345	0.56625	-0.391483		2.16542	0.54	-0.0686646	-0.00476837	2.16625	0.0338554	2.16458	0.0329018	2.16625	0.041008
	0.57	-0.0777245	0.57	-0.00190735		1.56875	0.289451	1.56917	-0.0367165		5.56708	0.332832	5.56792	0.465393		4.56667	0.113487	4.5675	0.0591278		0.567083	-0.218391	0.569583	-0.392437		2.16875	0.543333	-0.0691414	-0.00333786	2.16958	0.0324249	2.16792	0.0309944	2.16958	0.0414848
	0.573333	-0.0772476	0.573333	-0.000953674		1.57208	0.287543	1.5725	-0.0333786		5.57042	0.342369	5.57125	0.475407		4.57	0.110626	4.57083	0.0605583		0.570417	-0.216484	0.572917	-0.394821		2.17208	0.546667	-0.0705719	-0.00143051	2.17292	0.0324249	2.17125	0.0295639	2.17292	0.041008
	0.576667	-0.0762939	0.576667	-0.000953674		1.57542	0.284206	1.57583	-0.0338554		5.57375	0.351429	5.57458	0.485897		4.57333	0.105858	4.57417	0.0648499		0.57375	-0.215054	0.57625	-0.396252		2.17542	0.55	-0.0724792	-0.000476837	2.17625	0.0314713	2.17458	0.0290871	2.17625	0.0405312
	0.58	-0.0753403	0.58	-0.00190735		1.57875	0.279437	1.57917	-0.0367165		5.57708	0.361443	5.57792	0.497818		4.57667	0.101566	4.5775	0.0700951		0.577083	-0.215054	0.579583	-0.395775		2.17875	0.553333	-0.0743866	0	2.17958	0.0295639	2.17792	0.0295639	2.17958	0.0391006
	0.583333	-0.0753403	0.583333	-0.00238419		1.58208	0.274192	1.5825	-0.041008		5.58042	0.371933	5.58125	0.509739		4.58	0.0991821	4.58083	0.0729561		0.580417	-0.21553	0.582917	-0.395775		2.18208	0.556667	-0.0762939	-0.000476837	2.18292	0.0286102	2.18125	0.0309944	2.18292	0.0371933
	0.586667	-0.0753403	0.586667	-0.00333786		1.58542	0.26847	1.58583	-0.04673		5.58375	0.383377	5.58458	0.521183		4.58333	0.0982285	4.58417	0.0729561		0.58375	-0.216484	0.58625	-0.396729		2.18542	0.56	-0.0772476	-0.00143051	2.18625	0.0295639	2.18458	0.0329018	2.18625	0.0357628
	0.59	-0.0758171	0.59	-0.00476837		1.58875	0.262271	1.58917	-0.0529289		5.58708	0.395775	5.58792	0.533104		4.58667	0.0982285	4.5875	0.0720024		0.587083	-0.218391	0.589583	-0.399113		2.18875	0.563333	-0.0777245	-0.00286102	2.18958	0.0314713	2.18792	0.0333786	2.18958	0.035286
	0.593333	-0.0772476	0.593333	-0.00524521		1.59208	0.255595	1.5925	-0.0567436		5.59042	0.408649	5.59125	0.546455		4.59	0.0982285	4.59083	0.0710487		0.590417	-0.220776	0.592917	-0.400543		2.19208	0.566667	-0.0777245	-0.0038147	2.19292	0.0319481	2.19125	0.0338554	2.19292	0.0362396
	0.596667	-0.0786781	0.596667	-0.00572205		1.59542	0.249873	1.59583	-0.0562668		5.59375	0.421524	5.59458	0.55933		4.59333	0.0991821	4.59417	0.0700951		0.59375	-0.222206	0.59625	-0.40102		2.19542	0.57	-0.0777245	-0.00238419	2.19625	0.0324249	2.19458	0.0338554	2.19625	0.0371933
	0.6	-0.0796318	0.6	-0.00572205		1.59875	0.246059	1.59917	-0.0543594		5.59708	0.433922	5.59792	0.571251		4.59667	0.100613	4.5975	0.0677109		0.597083	-0.222683	0.599583	-0.400066		2.19875	0.573333	-0.0772476	-0.000953674	2.19958	0.0343323	2.19792	0.0329018	2.19958	0.0371933
	0.603333	-0.0801086	0.603333	-0.00572205		1.60208	0.244628	1.6025	-0.0534058		5.60042	0.445843	5.60125	0.581741		4.6	0.102043	4.60083	0.0658035		0.600417	-0.222206	0.602917	-0.397205		2.20208	0.576667	-0.0762939	0.000476837	2.20292	0.0371933	2.20125	0.0324249	2.20292	0.0367165
	0.606667	-0.0815392	0.606667	-0.00667572		1.60542	0.245105	1.60583	-0.0534058		5.60375	0.456333	5.60458	0.591755		4.60333	0.102997	4.60417	0.0648499		0.60375	-0.221729	0.60625	-0.393391		2.20542	0.58	-0.0753403	0.000953674	2.20625	0.0395775	2.20458	0.0324249	2.20625	0.0371933
	0.61	-0.0829697	0.61	-0.00715256		1.60875	0.244628	1.60917	-0.0529289		5.60708	0.464439	5.60792	0.600338		4.60667	0.105381	4.6075	0.0662804		0.607083	-0.220776	0.609583	-0.390053		2.20875	0.583333	-0.0753403	0.000476837	2.20958	0.041008	2.20792	0.0333786	2.20958	0.0362396
	0.613333	-0.0844002	0.613333	-0.00715256		1.61208	0.242721	1.6125	-0.0529289		5.61042	0.470161	5.61125	0.606537		4.61	0.108719	4.61083	0.0681877		0.610417	-0.218868	0.612917	-0.387669		2.21208	0.586667	-0.0753403	0	2.21292	0.0419617	2.21125	0.0348091	2.21292	0.0338554
	0.616667	-0.0858307	0.616667	-0.00667572		1.61542	0.239383	1.61583	-0.0534058		5.61375	0.473976	5.61458	0.612736		4.61333	0.111103	4.61417	0.0700951		0.61375	-0.217438	0.61625	-0.385284		2.21542	0.59	-0.0758171	-0.000476837	2.21625	0.0433922	2.21458	0.0362396	2.21625	0.0309944
	0.62	-0.0867844	0.62	-0.00619888		1.61875	0.236045	1.61917	-0.0534058		5.61708	0.47636	5.61792	0.618935		4.61667	0.11158	4.6175	0.0724792		0.617083	-0.216961	0.619583	-0.385284		2.21875	0.593333	-0.0772476	-0.00143051	2.21958	0.0443459	2.21792	0.0371933	2.21958	0.0300407
	0.623333	-0.0882149	0.623333	-0.00572205		1.62208	0.231753	1.6225	-0.0524521		5.62042	0.477791	5.62125	0.625134		4.62	0.111103	4.62083	0.0748634		0.620417	-0.216961	0.622917	-0.386715		2.22208	0.596667	-0.0786781	-0.00143051	2.22292	0.0448227	2.22125	0.0376701	2.22292	0.0295639
	0.626667	-0.0886917	0.626667	-0.00572205		1.62542	0.227462	1.62583	-0.0519753		5.62375	0.478268	5.62458	0.630856		4.62333	0.111103	4.62417	0.0758171		0.62375	-0.216484	0.62625	-0.388622		2.22542	0.6	-0.0796318	-0.00190735	2.22625	0.0452995	2.22458	0.038147	2.22625	0.0295639
	0.63	-0.0886917	0.63	-0.00667572		1.62875	0.224124	1.62917	-0.0519753		5.62708	0.477791	5.62792	0.635624		4.62667	0.113487	4.6275	0.0753403		0.627083	-0.217438	0.629583	-0.389576		2.22875	0.603333	-0.0801086	-0.00238419	2.22958	0.0457764	2.22792	0.038147	2.22958	0.0295639
	0.633333	-0.087738	0.633333	-0.00715256		1.63208	0.222694	1.6325	-0.0534058		5.63042	0.476837	5.63125	0.639915		4.63	0.115871	4.63083	0.0739098		0.630417	-0.218391	0.632917	-0.389576		2.23208	0.606667	-0.0815392	-0.0038147	2.23292	0.0457764	2.23125	0.0371933	2.23292	0.0300407
	0.636667	-0.0867844	0.636667	-0.00858307		1.63542	0.222694	1.63583	-0.0538826		5.63375	0.47636	5.63458	0.641346		4.63333	0.118256	4.63417	0.0729561		0.63375	-0.218868	0.63625	-0.39196		2.23542	0.61	-0.0829697	-0.00476837	2.23625	0.0457764	2.23458	0.0367165	2.23625	0.0305176
	0.64	-0.0853539	0.64	-0.0104904		1.63875	0.22174	1.63917	-0.0534058		5.63708	0.475407	5.63792	0.640869		4.63667	0.121593	4.6375	0.0720024		0.637083	-0.218391	0.639583	-0.394821		2.23875	0.613333	-0.0844002	-0.00572205	2.23958	0.0457764	2.23792	0.0357628	2.23958	0.0305176
	0.643333	-0.084877	0.643333	-0.0128746		1.64208	0.219833	1.6425	-0.0529289		5.64042	0.475407	5.64125	0.637531		4.64	0.124454	4.64083	0.0715256		0.640417	-0.217438	0.642917	-0.396729		2.24208	0.616667	-0.0858307	-0.00715256	2.24292	0.0452995	2.24125	0.0348091	2.24292	0.0300407
	0.646667	-0.0853539	0.646667	-0.0143051		1.64542	0.216971	1.64583	-0.0529289		5.64375	0.474453	5.64458	0.631809		4.64333	0.126362	4.64417	0.0724792		0.64375	-0.216007	0.64625	-0.397682		2.24542	0.62	-0.0867844	-0.00667572	2.24625	0.043869	2.24458	0.0343323	2.24625	0.0290871
	0.65	-0.0863075	0.65	-0.014782		1.64875	0.214587	1.64917	-0.0529289		5.64708	0.472069	5.64792	0.62561		4.64667	0.125885	4.6475	0.0743866		0.647083	-0.213146	0.649583	-0.398636		2.24875	0.623333	-0.0882149	-0.00429153	2.24958	0.0433922	2.24792	0.0348091	2.24958	0.0276566
	0.653333	-0.087738	0.653333	-0.014782		1.65208	0.212203	1.6525	-0.0534058		5.65042	0.468254	5.65125	0.618935		4.65	0.123501	4.65083	0.0753403		0.650417	-0.210285	0.652917	-0.400066		2.25208	0.626667	-0.0886917	-0.000476837	2.25292	0.0433922	2.25125	0.035286	2.25292	0.0271797
	0.656667	-0.0896454	0.656667	-0.0143051		1.65542	0.209342	1.65583	-0.0548363		5.65375	0.463963	5.65458	0.612259		4.65333	0.12207	4.65417	0.0748634		0.65375	-0.208378	0.65625	-0.399113		2.25542	0.63	-0.0886917	0.00286102	2.25625	0.043869	2.25458	0.0357628	2.25625	0.026226
	0.66	-0.0920296	0.66	-0.0128746		1.65875	0.207435	1.65917	-0.0572205		5.65708	0.459194	5.65792	0.605583		4.65667	0.121117	4.6575	0.0729561		0.657083	-0.206947	0.659583	-0.397205		2.25875	0.633333	-0.087738	0.00524521	2.25958	0.0443459	2.25792	0.0362396	2.25958	0.0257492
	0.663333	-0.0934601	0.663333	-0.0119209		1.66208	0.208388	1.6625	-0.058651		5.66042	0.452042	5.66125	0.599861		4.66	0.121593	4.66083	0.0705719		0.660417	-0.206947	0.662917	-0.394344		2.26208	0.636667	-0.0867844	0.00762939	2.26292	0.0448227	2.26125	0.0367165	2.26292	0.0267029
	0.666667	-0.0934601	0.666667	-0.0104904		1.66542	0.210296	1.66583	-0.0581741		5.66375	0.442505	5.66458	0.594139		4.66333	0.12207	4.66417	0.0686646		0.66375	-0.207424	0.66625	-0.392914		2.26542	0.64	-0.0853539	0.00905991	2.26625	0.0457764	2.26458	0.0376701	2.26625	0.0281334
	0.67	-0.0929832	0.67	-0.0100136		1.66875	0.212203	1.66917	-0.0562668		5.66708	0.432014	5.66792	0.588417		4.66667	0.122547	4.6675	0.0677109		0.667083	-0.208855	0.669583	-0.392914		2.26875	0.643333	-0.084877	0.00905991	2.26958	0.0472069	2.26792	0.038147	2.26958	0.0286102
	0.673333	-0.0915527	0.673333	-0.0104904		1.67208	0.21268	1.6725	-0.0553131		5.67042	0.421047	5.67125	0.580788		4.67	0.123501	4.67083	0.0681877		0.670417	-0.211239	0.672917	-0.394344		2.27208	0.646667	-0.0853539	0.00858307	2.27292	0.0481606	2.27125	0.0376701	2.27292	0.0286102
	0.676667	-0.0905991	0.676667	-0.0104904		1.67542	0.213157	1.67583	-0.0534058		5.67375	0.409126	5.67458	0.570774		4.67333	0.123501	4.67417	0.0705719		0.67375	-0.2141	0.67625	-0.397682		2.27542	0.65	-0.0863075	0.00762939	2.27625	0.0481606	2.27458	0.0367165	2.27625	0.0295639
	0.68	-0.0901222	0.68	-0.0104904		1.67875	0.212203	1.67917	-0.0500679		5.67708	0.396729	5.67792	0.558376		4.67667	0.124454	4.6775	0.0758171		0.677083	-0.21553	0.679583	-0.401497		2.27875	0.653333	-0.087738	0.00619888	2.27958	0.04673	2.27792	0.0362396	2.27958	0.0295639
	0.683333	-0.0905991	0.683333	-0.0100136		1.68208	0.208388	1.6825	-0.04673		5.68042	0.384808	5.68125	0.544071		4.68	0.126839	4.68083	0.0810623		0.680417	-0.216007	0.682917	-0.405788		2.28208	0.656667	-0.0896454	0.00524521	2.28292	0.0462532	2.28125	0.0357628	2.28292	0.0281334
	0.686667	-0.0915527	0.686667	-0.00905991		1.68542	0.204097	1.68583	-0.0462532		5.68375	0.37241	5.68458	0.528812		4.68333	0.130653	4.68417	0.0858307		0.68375	-0.215054	0.68625	-0.408649		2.28542	0.66	-0.0920296	0.00524521	2.28625	0.0462532	2.28458	0.035286	2.28625	0.0267029
	0.69	-0.0925064	0.69	-0.00762939		1.68875	0.199329	1.68917	-0.04673		5.68708	0.360966	5.68792	0.51403		4.68667	0.135899	4.6875	0.0910759		0.687083	-0.213623	0.689583	-0.407696		2.28875	0.663333	-0.0934601	0.00476837	2.28958	0.04673	2.28792	0.0343323	2.28958	0.026226
	0.693333	-0.0929832	0.693333	-0.00524521		1.69208	0.195514	1.6925	-0.04673		5.69042	0.349998	5.69125	0.500202		4.69	0.144958	4.69083	0.0972748		0.690417	-0.212193	0.692917	-0.402927		2.29208	0.666667	-0.0934601	0.0038147	2.29292	0.04673	2.29125	0.0343323	2.29292	0.0252724
	0.696667	-0.0934601	0.696667	-0.00333786		1.69542	0.191699	1.69583	-0.0462532		5.69375	0.339985	5.69458	0.486374		4.69333	0.15831	4.69417	0.105858		0.69375	-0.211239	0.69625	-0.396252		2.29542	0.67	-0.0929832	0.00333786	2.29625	0.04673	2.29458	0.0343323	2.29625	0.023365
	0.7	-0.0934601	0.7	-0.00286102		1.69875	0.188838	1.69917	-0.0476837		5.69708	0.330448	5.69792	0.473499		4.69667	0.172615	4.6975	0.115395		0.697083	-0.210762	0.699583	-0.390053		2.29875	0.673333	-0.0915527	0.00429153	2.29958	0.0476837	2.29792	0.0343323	2.29958	0.0214577
	0.703333	-0.0934601	0.703333	-0.00286102		1.70208	0.186454	1.7025	-0.0510216		5.70042	0.319958	5.70125	0.461578		4.7	0.183582	4.70083	0.126839		0.700417	-0.211239	0.702917	-0.385761		2.30208	0.676667	-0.0905991	0.00572205	2.30292	0.0491142	2.30125	0.0343323	2.30292	0.0200272
	0.706667	-0.0920296	0.706667	-0.0038147		1.70542	0.18407	1.70583	-0.0553131		5.70375	0.309467	5.70458	0.450134		4.70333	0.192165	4.70417	0.139236		0.70375	-0.212669	0.70625	-0.383854		2.30542	0.68	-0.0901222	0.00715256	2.30625	0.0495911	2.30458	0.0338554	2.30625	0.0181198
	0.71	-0.0901222	0.71	-0.00572205		1.70875	0.180255	1.70917	-0.0605583		5.70708	0.299454	5.70792	0.438213		4.70667	0.201702	4.7075	0.152588		0.707083	-0.213623	0.709583	-0.384331		2.30875	0.683333	-0.0905991	0.00905991	2.30958	0.0495911	2.30792	0.0338554	2.30958	0.0157356
	0.713333	-0.0886917	0.713333	-0.00810623		1.71208	0.175487	1.7125	-0.067234		5.71042	0.289917	5.71125	0.427246		4.71	0.213146	4.71083	0.164986		0.710417	-0.212669	0.712917	-0.387669		2.31208	0.686667	-0.0915527	0.0109673	2.31292	0.0491142	2.31125	0.0343323	2.31292	0.0143051
	0.716667	-0.0872612	0.716667	-0.0104904		1.71542	0.170718	1.71583	-0.0777245		5.71375	0.279903	5.71458	0.417709		4.71333	0.226021	4.71417	0.177383		0.71375	-0.211239	0.71625	-0.391006		2.31542	0.69	-0.0925064	0.0128746	2.31625	0.0486374	2.31458	0.0343323	2.31625	0.0143051
	0.72	-0.0853539	0.72	-0.0119209		1.71875	0.164996	1.71917	-0.0915527		5.71708	0.269413	5.71792	0.409126		4.71667	0.240326	4.7175	0.191689		0.717083	-0.209332	0.719583	-0.393391		2.31875	0.693333	-0.0929832	0.0138283	2.31958	0.0486374	2.31792	0.0338554	2.31958	0.0152588
	0.723333	-0.0839233	0.723333	-0.0119209		1.72208	0.158321	1.7225	-0.108242		5.72042	0.260353	5.72125	0.40102		4.72	0.257969	4.72083	0.208378		0.720417	-0.208378	0.722917	-0.393867		2.32208	0.696667	-0.0934601	0.014782	2.32292	0.0481606	2.32125	0.0333786	2.32292	0.0162125
	0.726667	-0.0829697	0.726667	-0.0109673		1.72542	0.150214	1.72583	-0.128269		5.72375	0.25177	5.72458	0.392437		4.72333	0.279903	4.72417	0.227451		0.72375	-0.208378	0.72625	-0.394344		2.32542	0.7	-0.0934601	0.0157356	2.32625	0.0472069	2.32458	0.0324249	2.32625	0.0166893
	0.73	-0.0834465	0.73	-0.00953674		1.72875	0.138293	1.72917	-0.151157		5.72708	0.244617	5.72792	0.384808		4.72667	0.305653	4.7275	0.249863		0.727083	-0.208378	0.729583	-0.394344		2.32875	0.703333	-0.0934601	0.0166893	2.32958	0.04673	2.32792	0.0309944	2.32958	0.0171661
	0.733333	-0.084877	0.733333	-0.00810623		1.73208	0.121604	1.7325	-0.179768		5.73042	0.237465	5.73125	0.377655		4.73	0.335217	4.73083	0.278473		0.730417	-0.207901	0.732917	-0.394344		2.33208	0.706667	-0.0920296	0.0171661	2.33292	0.0457764	2.33125	0.0300407	2.33292	0.017643
	0.736667	-0.0863075	0.736667	-0.00667572		1.73542	0.100146	1.73583	-0.21553		5.73375	0.230312	5.73458	0.369072		4.73333	0.369072	4.73417	0.312328		0.73375	-0.20647	0.73625	-0.394344		2.33542	0.71	-0.0901222	0.017643	2.33625	0.0452995	2.33458	0.0295639	2.33625	0.0181198
	0.74	-0.0882149	0.74	-0.00524521		1.73875	0.0758277	1.73917	-0.257015		5.73708	0.224113	5.73792	0.360489		4.73667	0.407696	4.7375	0.348568		0.737083	-0.205517	0.739583	-0.394344		2.33875	0.713333	-0.0886917	0.0181198	2.33958	0.0433922	2.33792	0.0295639	2.33958	0.0185966
	0.743333	-0.0896454	0.743333	-0.00429153		1.74208	0.0472174	1.7425	-0.303268		5.74042	0.218391	5.74125	0.352383		4.74	0.450611	4.74083	0.387669		0.740417	-0.20504	0.742917	-0.393867		2.34208	0.716667	-0.0872612	0.0185966	2.34292	0.041008	2.34125	0.0286102	2.34292	0.0190735
	0.746667	-0.0905991	0.746667	-0.00524521		1.74542	0.0124083	1.74583	-0.355244		5.74375	0.212669	5.74458	0.347137		4.74333	0.498772	4.74417	0.431061		0.74375	-0.20504	0.74625	-0.39196		2.34542	0.72	-0.0853539	0.0195503	2.34625	0.0395775	2.34458	0.0271797	2.34625	0.0195503
	0.75	-0.0910759	0.75	-0.00619888		1.74875	-0.0285997	1.74917	-0.413418		5.74708	0.20647	5.74792	0.342369		4.74667	0.552654	4.7475	0.478745		0.747083	-0.206947	0.749583	-0.39053		2.34875	0.723333	-0.0839233	0.0190735	2.34958	0.0400543	2.34792	0.0271797	2.34958	0.0200272
	0.753333	-0.0905991	0.753333	-0.00715256		1.75208	-0.0748529	1.7525	-0.47636		5.75042	0.200272	5.75125	0.337601		4.75	0.611782	4.75083	0.529289		0.750417	-0.210285	0.752917	-0.390053		2.35208	0.726667	-0.0829697	0.0185966	2.35292	0.041008	2.35125	0.0267029	2.35292	0.020504
	0.756667	-0.0901222	0.756667	-0.00762939		1.75542	-0.128259	1.75583	-0.543118		5.75375	0.195503	5.75458	0.33474		4.75333	0.676632	4.75417	0.583172		0.75375	-0.2141	0.75625	-0.39196		2.35542	0.73	-0.0834465	0.017643	2.35625	0.0414848	2.35458	0.026226	2.35625	0.0195503
	0.76	-0.0896454	0.76	-0.00810623		1.75875	-0.193108	1.75917	-0.613213		5.75708	0.191689	5.75792	0.333786		4.75667	0.748634	4.7575	0.644207		0.757083	-0.217915	0.759583	-0.394344		2.35875	0.733333	-0.084877	0.0171661	2.35958	0.041008	2.35792	0.0257492	2.35958	0.017643
	0.763333	-0.0891685	0.763333	-0.00858307		1.76208	-0.268449	1.7625	-0.686169		5.76042	0.188351	5.76125	0.332355		4.76	0.827789	4.76083	0.712872		0.760417	-0.220299	0.762917	-0.395775		2.36208	0.736667	-0.0863075	0.0166893	2.36292	0.0405312	2.36125	0.0252724	2.36292	0.0162125
	0.766667	-0.0896454	0.766667	-0.00858307		1.76542	-0.353803	1.76583	-0.759602		5.76375	0.185013	5.76458	0.329494		4.76333	0.911713	4.76417	0.790596		0.76375	-0.221729	0.76625	-0.395775		2.36542	0.74	-0.0882149	0.0157356	2.36625	0.0405312	2.36458	0.0247955	2.36625	0.0152588
	0.77	-0.0896454	0.77	-0.00810623		1.76875	-0.446786	1.76917	-0.829697		5.76708	0.183105	5.76792	0.326157		4.76667	0.998974	4.7675	0.87595		0.767083	-0.222206	0.769583	-0.395775		2.36875	0.743333	-0.0896454	0.0157356	2.36958	0.0391006	2.36792	0.0247955	2.36958	0.0157356
	0.773333	-0.0896454	0.773333	-0.00810623		1.77208	-0.543584	1.7725	-0.890255		5.77042	0.182629	5.77125	0.323296		4.77	1.08862	4.77083	0.969887		0.770417	-0.221729	0.772917	-0.395298		2.37208	0.746667	-0.0905991	0.0162125	2.37292	0.0376701	2.37125	0.023365	2.37292	0.0162125
	0.776667	-0.0901222	0.776667	-0.00762939		1.77542	-0.638474	1.77583	-0.93174		5.77375	0.181198	5.77458	0.320435		4.77333	1.18256	4.77417	1.07193		0.77375	-0.221252	0.77625	-0.393391		2.37542	0.75	-0.0910759	0.0181198	2.37625	0.0371933	2.37458	0.0214577	2.37625	0.0166893
	0.78	-0.0910759	0.78	-0.00667572		1.77875	-0.722398	1.77917	-0.945091		5.77708	0.179291	5.77792	0.317574		4.77667	1.28031	4.7775	1.18208		0.777083	-0.219822	0.779583	-0.391006		2.37875	0.753333	-0.0905991	0.020504	2.37958	0.0391006	2.37792	0.0195503	2.37958	0.0171661
	0.783333	-0.0915527	0.783333	-0.00619888		1.78208	-0.786294	1.7825	-0.92411		5.78042	0.17643	5.78125	0.315189		4.78	1.38378	4.78083	1.30081		0.780417	-0.217915	0.782917	-0.388145		2.38208	0.756667	-0.0901222	0.0219345	2.38292	0.041008	2.38125	0.0195503	2.38292	0.0166893
	0.786667	-0.0910759	0.786667	-0.00572205		1.78542	-0.818242	1.78583	-0.865459		5.78375	0.172615	5.78458	0.312328		4.78333	1.49632	4.78417	1.42813		0.78375	-0.215054	0.78625	-0.386715		2.38542	0.76	-0.0896454	0.023365	2.38625	0.0419617	2.38458	0.0190735	2.38625	0.0162125
	0.79	-0.0905991	0.79	-0.00476837		1.78875	-0.811089	1.78917	-0.771046		5.78708	0.168324	5.78792	0.309944		4.78667	1.61886	4.7875	1.5626		0.787083	-0.211239	0.789583	-0.383854		2.38875	0.763333	-0.0891685	0.0247955	2.38958	0.041008	2.38792	0.0185966	2.38958	0.0143051
	0.793333	-0.0910759	0.793333	-0.00476837		1.79208	-0.764359	1.7925	-0.646591		5.79042	0.164509	5.79125	0.308037		4.79	1.75047	4.79083	1.70374		0.790417	-0.207901	0.792917	-0.380039		2.39208	0.766667	-0.0896454	0.0257492	2.39292	0.0400543	2.39125	0.0181198	2.39292	0.0119209
	0.796667	-0.0915527	0.796667	-0.00572205		1.79542	-0.68282	1.79583	-0.505447		5.79375	0.160694	5.79458	0.308037		4.79333	1.8878	4.79417	1.85251		0.79375	-0.205994	0.79625	-0.376225		2.39542	0.77	-0.0896454	0.0257492	2.39625	0.0391006	2.39458	0.0185966	2.39625	0.0104904
	0.8	-0.0929832	0.8	-0.00715256		1.79875	-0.576486	1.79917	-0.361919		5.79708	0.157356	5.79792	0.309467		4.79667	2.02894	4.7975	2.00748		0.797083	-0.20647	0.799583	-0.375271		2.39875	0.773333	-0.0896454	0.0252724	2.39958	0.0367165	2.39792	0.0185966	2.39958	0.0100136
	0.803333	-0.0939369	0.803333	-0.00762939		1.80208	-0.454415	1.8025	-0.226974		5.80042	0.155449	5.80125	0.309944		4.8	2.1739	4.80083	2.16866		0.800417	-0.208378	0.802917	-0.375748		2.40208	0.776667	-0.0901222	0.0257492	2.40292	0.0343323	2.40125	0.017643	2.40292	0.0104904
	0.806667	-0.0948906	0.806667	-0.00762939		1.80542	-0.325192	1.80583	-0.105858		5.80375	0.155449	5.80458	0.310898		4.80333	2.32077	4.80417	2.33555		0.80375	-0.211239	0.80625	-0.376225		2.40542	0.78	-0.0910759	0.0267029	2.40625	0.0324249	2.40458	0.0171661	2.40625	0.0104904
	0.81	-0.0963211	0.81	-0.00810623		1.80875	-0.195016	1.80917	-0.000476837		5.80708	0.155926	5.80792	0.311852		4.80667	2.46906	4.8075	2.50864		0.807083	-0.2141	0.809583	-0.376701		2.40875	0.783333	-0.0915527	0.0271797	2.40958	0.0314713	2.40792	0.017643	2.40958	0.0114441
	0.813333	-0.0972748	0.813333	-0.00810623		1.81208	-0.0691308	1.8125	0.0867844		5.81042	0.156879	5.81125	0.311375		4.81	2.61784	4.81083	2.68745		0.810417	-0.214577	0.812917	-0.377178		2.41208	0.786667	-0.0910759	0.0276566	2.41292	0.0314713	2.41125	0.0190735	2.41292	0.0128746
	0.816667	-0.0972748	0.816667	-0.00858307		1.81542	0.0496016	1.81583	0.155926		5.81375	0.156879	5.81458	0.30899		4.81333	2.76947	4.81417	2.87008		0.81375	-0.213146	0.81625	-0.377178		2.41542	0.79	-0.0905991	0.0276566	2.41625	0.0314713	2.41458	0.0195503	2.41625	0.014782
	0.82	-0.0963211	0.82	-0.00858307		1.81875	0.154983	1.81917	0.204563		5.81708	0.157833	5.81792	0.305653		4.81667	2.92492	4.8175	3.05605		0.817083	-0.209808	0.819583	-0.376701		2.41875	0.793333	-0.0910759	0.0281334	2.41958	0.0314713	2.41792	0.0195503	2.41958	0.0152588
	0.823333	-0.0958443	0.823333	-0.00905991		1.82208	0.23986	1.8225	0.23222		5.82042	0.15831	5.82125	0.304222		4.82	3.08228	4.82083	3.24202		0.820417	-0.206947	0.822917	-0.376225		2.42208	0.796667	-0.0915527	0.0276566	2.42292	0.0314713	2.42125	0.0200272	2.42292	0.0157356
	0.826667	-0.0972748	0.826667	-0.00905991		1.82542	0.295173	1.82583	0.237942		5.82375	0.157356	5.82458	0.304699		4.82333	3.2382	4.82417	3.42798		0.82375	-0.204086	0.82625	-0.376701		2.42542	0.8	-0.0929832	0.0271797	2.42625	0.0324249	2.42458	0.0195503	2.42625	0.0157356
	0.83	-0.099659	0.83	-0.00905991		1.82875	0.318538	1.82917	0.225544		5.82708	0.156403	5.82792	0.305653		4.82667	3.38984	4.8275	3.61204		0.827083	-0.202656	0.829583	-0.377655		2.42875	0.803333	-0.0939369	0.0267029	2.42958	0.0333786	2.42792	0.0181198	2.42958	0.0152588
	0.833333	-0.103474	0.833333	-0.00858307		1.83208	0.313293	1.8325	0.202656		5.83042	0.156403	5.83125	0.30756		4.83	3.5367	4.83083	3.79419		0.830417	-0.201702	0.832917	-0.378132		2.43208	0.806667	-0.0948906	0.0271797	2.43292	0.0338554	2.43125	0.0166893	2.43292	0.0143051
	0.836667	-0.108719	0.836667	-0.00810623		1.83542	0.287067	1.83583	0.186443		5.83375	0.15831	5.83458	0.309944		4.83333	3.67975	4.83417	3.97444		0.83375	-0.202179	0.83625	-0.377655		2.43542	0.81	-0.0963211	0.0271797	2.43625	0.0343323	2.43458	0.0162125	2.43625	0.0133514
	0.84	-0.115871	0.84	-0.00810623		1.83875	0.257503	1.83917	0.195503		5.83708	0.15974	5.83792	0.312328		4.83667	3.81708	4.8375	4.15039		0.837083	-0.203609	0.839583	-0.376225		2.43875	0.813333	-0.0972748	0.0276566	2.43958	0.0343323	2.43792	0.0181198	2.43958	0.0128746
	0.843333	-0.123501	0.843333	-0.00810623		1.84208	0.242244	1.8425	0.246525		5.84042	0.15974	5.84125	0.313282		4.84	3.94869	4.84083	4.31919		0.840417	-0.204086	0.842917	-0.375748		2.44208	0.816667	-0.0972748	0.0281334	2.44292	0.0338554	2.44125	0.0200272	2.44292	0.0123978
	0.846667	-0.13113	0.846667	-0.00858307		1.84542	0.261317	1.84583	0.348091		5.84375	0.159264	5.84458	0.313282		4.84333	4.07457	4.84417	4.47941		0.84375	-0.205994	0.84625	-0.374794		2.44542	0.82	-0.0963211	0.0290871	2.44625	0.0329018	2.44458	0.0214577	2.44625	0.0123978
	0.85	-0.13876	0.85	-0.00858307		1.84875	0.327121	1.84917	0.497341		5.84708	0.158787	5.84792	0.313759		4.84667	4.19664	4.8475	4.62914		0.847083	-0.207901	0.849583	-0.374317		2.44875	0.823333	-0.0958443	0.0295639	2.44958	0.0314713	2.44792	0.0219345	2.44958	0.0119209
	0.853333	-0.145912	0.853333	-0.00810623		1.85208	0.4449	1.8525	0.677586		5.85042	0.157833	5.85125	0.314236		4.85	4.31204	4.85083	4.76837		0.850417	-0.211239	0.852917	-0.375271		2.45208	0.826667	-0.0972748	0.0300407	2.45292	0.0300407	2.45125	0.0219345	2.45292	0.0119209
	0.856667	-0.151634	0.856667	-0.00762939		1.85542	0.608455	1.85583	0.863075		5.85375	0.154972	5.85458	0.313759		4.85333	4.41837	4.85417	4.8933		0.85375	-0.213146	0.85625	-0.378132		2.45542	0.83	-0.099659	0.0305176	2.45625	0.0290871	2.45458	0.0214577	2.45625	0.0119209
	0.86	-0.156879	0.86	-0.00619888		1.85875	0.800143	1.85917	1.02282		5.85708	0.152111	5.85792	0.312805		4.85667	4.51517	4.8575	5.0025		0.857083	-0.212193	0.859583	-0.380993		2.45875	0.833333	-0.103474	0.0309944	2.45958	0.0281334	2.45792	0.0190735	2.45958	0.0109673
	0.863333	-0.162125	0.863333	-0.00476837		1.86208	0.991832	1.8625	1.12915		5.86042	0.149727	5.86125	0.312805		4.86	4.60243	4.86083	5.09739		0.860417	-0.209332	0.862917	-0.383377		2.46208	0.836667	-0.108719	0.0319481	2.46292	0.0286102	2.46125	0.0152588	2.46292	0.00953674
	0.866667	-0.166416	0.866667	-0.00333786		1.86542	1.15396	1.86583	1.16444		5.86375	0.148773	5.86458	0.313282		4.86333	4.6792	4.86417	5.17559		0.86375	-0.20647	0.86625	-0.385761		2.46542	0.84	-0.115871	0.0329018	2.46625	0.0286102	2.46458	0.0123978	2.46625	0.00858307
	0.87	-0.169754	0.87	-0.00333786		1.86875	1.2622	1.86917	1.12438		5.86708	0.14782	5.86792	0.313282		4.86667	4.7431	4.8675	5.23663		0.867083	-0.204086	0.869583	-0.388622		2.46875	0.843333	-0.123501	0.0343323	2.46958	0.0300407	2.46792	0.0109673	2.46958	0.00762939
	0.873333	-0.172615	0.873333	-0.00429153		1.87208	1.30845	1.8725	1.01995		5.87042	0.147343	5.87125	0.313759		4.87	4.79364	4.87083	5.27859		0.870417	-0.201702	0.872917	-0.39053		2.47208	0.846667	-0.13113	0.035286	2.47292	0.0314713	2.47125	0.0104904	2.47292	0.00667572
	0.876667	-0.174522	0.876667	-0.00619888		1.87542	1.29367	1.87583	0.875473		5.87375	0.146389	5.87458	0.315189		4.87333	4.83084	4.87417	5.30338		0.87375	-0.201225	0.87625	-0.39053		2.47542	0.85	-0.13876	0.0367165	2.47625	0.0319481	2.47458	0.0109673	2.47625	0.00524521
	0.88	-0.175476	0.88	-0.00905991		1.87875	1.22787	1.87917	0.716209		5.87708	0.146866	5.87792	0.317097		4.87667	4.85325	4.8775	5.31197		0.877083	-0.203133	0.879583	-0.390053		2.47875	0.853333	-0.145912	0.0376701	2.47958	0.0314713	2.47792	0.0119209	2.47958	0.0038147
	0.883333	-0.17643	0.883333	-0.0133514		1.88208	1.12916	1.8825	0.562191		5.88042	0.148296	5.88125	0.319481		4.88	4.85992	4.88083	5.30386		0.880417	-0.20647	0.882917	-0.389099		2.48208	0.856667	-0.151634	0.0386238	2.48292	0.0295639	2.48125	0.0128746	2.48292	0.00238419
	0.886667	-0.177383	0.886667	-0.0181198		1.88542	1.01806	1.88583	0.426292		5.88375	0.149727	5.88458	0.321865		4.88333	4.85134	4.88417	5.27716		0.88375	-0.208378	0.88625	-0.387192		2.48542	0.86	-0.156879	0.0386238	2.48625	0.0276566	2.48458	0.0133514	2.48625	0.00143051
	0.89	-0.178337	0.89	-0.0224113		1.88875	0.906001	1.88917	0.315189		5.88708	0.150204	5.88792	0.323296		4.88667	4.82941	4.8875	5.2309		0.887083	-0.208855	0.889583	-0.385284		2.48875	0.863333	-0.162125	0.0376701	2.48958	0.026226	2.48792	0.0128746	2.48958	0.00143051
	0.893333	-0.178814	0.893333	-0.0267029		1.89208	0.798713	1.8925	0.229836		5.89042	0.149727	5.89125	0.322342		4.89	4.79555	4.89083	5.16748		0.890417	-0.207424	0.892917	-0.383854		2.49208	0.866667	-0.166416	0.0376701	2.49292	0.0247955	2.49125	0.0119209	2.49292	0.00190735
	0.896667	-0.178814	0.896667	-0.0300407		1.89542	0.697146	1.89583	0.165462		5.89375	0.148773	5.89458	0.320911		4.89333	4.7493	4.89417	5.08785		0.89375	-0.205994	0.89625	-0.384331		2.49542	0.87	-0.169754	0.038147	2.49625	0.0243187	2.49458	0.00953674	2.49625	0.00333786
	0.9	-0.179291	0.9	-0.0333786		1.89875	0.605117	1.89917	0.115871		5.89708	0.14782	5.89792	0.318527		4.89667	4.69017	4.8975	4.99058		0.897083	-0.20504	0.899583	-0.385761		2.49875	0.873333	-0.172615	0.038147	2.49958	0.0238419	2.49792	0.00667572	2.49958	0.00429153
	0.903333	-0.179291	0.903333	-0.0367165		1.90208	0.522147	1.9025	0.0767708		5.90042	0.146389	5.90125	0.31662		4.9	4.61912	4.90083	4.87614		0.900417	-0.203609	0.902917	-0.386715		2.50208	0.876667	-0.174522	0.0367165	2.50292	0.0243187	2.50125	0.00524521	2.50292	0.00524521
	0.906667	-0.179768	0.906667	-0.0391006		1.90542	0.449668	1.90583	0.04673		5.90375	0.144958	5.90458	0.314713		4.90333	4.53615	4.90417	4.74644		0.90375	-0.202179	0.90625	-0.387192		2.50542	0.88	-0.175476	0.035286	2.50625	0.0243187	2.50458	0.00429153	2.50625	0.00572205
	0.91	-0.180721	0.91	-0.0419617		1.90875	0.390063	1.90917	0.023365		5.90708	0.145435	5.90792	0.314236		4.90667	4.44031	4.9075	4.60577		0.907083	-0.201225	0.909583	-0.386715		2.50875	0.883333	-0.17643	0.0343323	2.50958	0.0243187	2.50792	0.00429153	2.50958	0.00572205
	0.913333	-0.182152	0.913333	-0.0443459		1.91208	0.341903	1.9125	0.00476837		5.91042	0.146389	5.91125	0.315666		4.91	4.33111	4.91083	4.45414		0.910417	-0.201225	0.912917	-0.386238		2.51208	0.886667	-0.177383	0.0338554	2.51292	0.0247955	2.51125	0.00524521	2.51292	0.00476837
	0.916667	-0.184059	0.916667	-0.04673		1.91542	0.30471	1.91583	-0.0104904		5.91375	0.146866	5.91458	0.318527		4.91333	4.21	4.91417	4.29153		0.91375	-0.201702	0.91625	-0.385761		2.51542	0.89	-0.178337	0.0329018	2.51625	0.0252724	2.51458	0.00619888	2.51625	0.00333786
	0.92	-0.185966	0.92	-0.0481606		1.91875	0.277053	1.91917	-0.0219345		5.91708	0.147343	5.91792	0.320911		4.91667	4.07791	4.9175	4.11987		0.917083	-0.201702	0.919583	-0.386238		2.51875	0.893333	-0.178814	0.0333786	2.51958	0.0252724	2.51792	0.00762939	2.51958	0.00286102
	0.923333	-0.18692	0.923333	-0.0486374		1.92208	0.257503	1.9225	-0.0290871		5.92042	0.14782	5.92125	0.321388		4.92	3.93772	4.92083	3.94154		0.920417	-0.201225	0.922917	-0.388145		2.52208	0.896667	-0.178814	0.0348091	2.52292	0.0247955	2.52125	0.00953674	2.52292	0.00238419
	0.926667	-0.187397	0.926667	-0.0491142		1.92542	0.243674	1.92583	-0.0338554		5.92375	0.14782	5.92458	0.321388		4.92333	3.79133	4.92417	3.76034		0.92375	-0.202179	0.92625	-0.390053		2.52542	0.9	-0.179291	0.0362396	2.52625	0.0238419	2.52458	0.0109673	2.52625	0.00190735
	0.93	-0.187874	0.93	-0.0481606		1.92875	0.231277	1.92917	-0.0343323		5.92708	0.14782	5.92792	0.322342		4.92667	3.64065	4.9275	3.57771		0.927083	-0.204563	0.929583	-0.39196		2.52875	0.903333	-0.179291	0.0376701	2.52958	0.0219345	2.52792	0.0114441	2.52958	0
	0.933333	-0.187874	0.933333	-0.0472069		1.93208	0.219833	1.9325	-0.0333786		5.93042	0.147343	5.93125	0.323296		4.93	3.48806	4.93083	3.39508		0.930417	-0.206947	0.932917	-0.393391		2.53208	0.906667	-0.179768	0.0386238	2.53292	0.0195503	2.53125	0.0109673	2.53292	-0.00190735
	0.936667	-0.188828	0.936667	-0.04673		1.93542	0.209342	1.93583	-0.0319481		5.93375	0.145912	5.93458	0.324249		4.93333	3.33452	4.93417	3.21436		0.93375	-0.208378	0.93625	-0.393391		2.53542	0.91	-0.180721	0.0395775	2.53625	0.017643	2.53458	0.0100136	2.53625	-0.00286102
	0.94	-0.189304	0.94	-0.04673		1.93875	0.200282	1.93917	-0.0329018		5.93708	0.144958	5.93792	0.324249		4.93667	3.17955	4.9375	3.03555		0.937083	-0.208855	0.939583	-0.391483		2.53875	0.913333	-0.182152	0.0395775	2.53958	0.0171661	2.53792	0.00905991	2.53958	-0.00286102
	0.943333	-0.189781	0.943333	-0.0476837		1.94208	0.192653	1.9425	-0.0357628		5.94042	0.144482	5.94125	0.324726		4.94	3.02315	4.94083	2.85864		0.940417	-0.209808	0.942917	-0.390053		2.54208	0.916667	-0.184059	0.0386238	2.54292	0.017643	2.54125	0.00762939	2.54292	-0.00190735
	0.946667	-0.190258	0.946667	-0.0481606		1.94542	0.185977	1.94583	-0.038147		5.94375	0.144482	5.94458	0.325203		4.94333	2.8677	4.94417	2.68698		0.94375	-0.210285	0.94625	-0.389576		2.54542	0.92	-0.185966	0.038147	2.54625	0.0181198	2.54458	0.00619888	2.54625	-0.000476837
	0.95	-0.190735	0.95	-0.0481606		1.94875	0.181686	1.94917	-0.0419617		5.94708	0.144482	5.94792	0.32568		4.94667	2.71273	4.9475	2.51865		0.947083	-0.209332	0.949583	-0.390053		2.54875	0.923333	-0.18692	0.0371933	2.54958	0.0185966	2.54792	0.00524521	2.54958	0.00238419
	0.953333	-0.190735	0.953333	-0.0481606		1.95208	0.178825	1.9525	-0.0481606		5.95042	0.144005	5.95125	0.32568		4.95	2.55871	4.95083	2.35319		0.950417	-0.207901	0.952917	-0.389576		2.55208	0.926667	-0.187397	0.0357628	2.55292	0.0195503	2.55125	0.00476837	2.55292	0.00524521
	0.956667	-0.190735	0.956667	-0.0476837		1.95542	0.177394	1.95583	-0.0557899		5.95375	0.144482	5.95458	0.326157		4.95333	2.4066	4.95417	2.1925		0.95375	-0.207424	0.95625	-0.387669		2.55542	0.93	-0.187874	0.0338554	2.55625	0.020504	2.55458	0.00476837	2.55625	0.00667572
	0.96	-0.190735	0.96	-0.0476837		1.95875	0.176917	1.95917	-0.061512		5.95708	0.144482	5.95792	0.32711		4.95667	2.25925	4.9575	2.038		0.957083	-0.207424	0.959583	-0.385761		2.55875	0.933333	-0.187874	0.0319481	2.55958	0.020504	2.55792	0.00572205	2.55958	0.00762939
	0.963333	-0.190258	0.963333	-0.04673		1.96208	0.176917	1.9625	-0.0653267		5.96042	0.144958	5.96125	0.329018		4.96	2.11811	4.96083	1.89209		0.960417	-0.207424	0.962917	-0.381947		2.56208	0.936667	-0.188828	0.0305176	2.56292	0.0200272	2.56125	0.00572205	2.56292	0.00810623
	0.966667	-0.189304	0.966667	-0.04673		1.96542	0.177394	1.96583	-0.0686646		5.96375	0.145435	5.96458	0.331402		4.96333	1.98364	4.96417	1.75142		0.96375	-0.206947	0.96625	-0.378132		2.56542	0.94	-0.189304	0.0300407	2.56625	0.020504	2.56458	0.00476837	2.56625	0.00953674
	0.97	-0.188351	0.97	-0.0472069		1.96875	0.178348	1.96917	-0.0705719		5.96708	0.146389	5.96792	0.332832		4.96667	1.85394	4.9675	1.616		0.967083	-0.20504	0.969583	-0.374794		2.56875	0.943333	-0.189781	0.0295639	2.56958	0.0214577	2.56792	0.0038147	2.56958	0.0104904
	0.973333	-0.187397	0.973333	-0.0486374		1.97208	0.180255	1.9725	-0.0710487		5.97042	0.14782	5.97125	0.333309		4.97	1.72901	4.97083	1.48678		0.970417	-0.202656	0.972917	-0.372887		2.57208	0.946667	-0.190258	0.0290871	2.57292	0.0214577	2.57125	0.00333786	2.57292	0.0114441
	0.976667	-0.187397	0.976667	-0.0491142		1.97542	0.182162	1.97583	-0.0705719		5.97375	0.14925	5.97458	0.332355		4.97333	1.60933	4.97417	1.36423		0.97375	-0.200272	0.97625	-0.372887		2.57542	0.95	-0.190735	0.0286102	2.57625	0.0195503	2.57458	0.00238419	2.57625	0.0128746
	0.98	-0.188351	0.98	-0.0491142		1.97875	0.183116	1.97917	-0.0705719		5.97708	0.150681	5.97792	0.329971		4.97667	1.49488	4.9775	1.24979		0.977083	-0.197887	0.979583	-0.37384		2.57875	0.953333	-0.190735	0.0276566	2.57958	0.0166893	2.57792	0.000953674	2.57958	0.0138283
	0.983333	-0.189304	0.983333	-0.0486374		1.98208	0.183116	1.9825	-0.0700951		5.98042	0.151634	5.98125	0.326157		4.98	1.38569	4.98083	1.14393		0.980417	-0.197411	0.982917	-0.376225		2.58208	0.956667	-0.190735	0.0267029	2.58292	0.014782	2.58125	-0.000476837	2.58292	0.0138283
	0.986667	-0.190735	0.986667	-0.0491142		1.98542	0.182162	1.98583	-0.0696182		5.98375	0.151634	5.98458	0.322819		4.98333	1.28317	4.98417	1.04761		0.98375	-0.198364	0.98625	-0.378132		2.58542	0.96	-0.190735	0.026226	2.58625	0.0143051	2.58458	-0.00143051	2.58625	0.0133514
	0.99	-0.192642	0.99	-0.0495911		1.98875	0.181209	1.98917	-0.0700951		5.98708	0.150204	5.98792	0.319958		4.98667	1.18876	4.9875	0.960827		0.987083	-0.201225	0.989583	-0.379562		2.58875	0.963333	-0.190258	0.0276566	2.58958	0.0138283	2.58792	-0.000953674	2.58958	0.0119209
	0.993333	-0.194073	0.993333	-0.0500679		1.99208	0.179301	1.9925	-0.0700951		5.99042	0.148296	5.99125	0.319004		4.99	1.10197	4.99083	0.882626		0.990417	-0.205994	0.992917	-0.379562		2.59208	0.966667	-0.189304	0.0290871	2.59292	0.0133514	2.59125	-0.000953674	2.59292	0.0104904
	0.996667	-0.195026	0.996667	-0.0495911		1.99542	0.177871	1.99583	-0.0686646		5.99375	0.148296	5.99458	0.319481		4.99333	1.02186	4.99417	0.8111		0.99375	-0.209808	0.99625	-0.378609		2.59542	0.97	-0.188351	0.0305176	2.59625	0.0143051	2.59458	-0.000953674	2.59625	0.0100136
	1	-0.195026	1	-0.0495911		1.99875	0.17644	1.99917	-0.0681877		5.99708	0.14925	5.99792	0.321388		4.99667	0.945568	4.9975	0.74482		0.997083	-0.212193	0.999583	-0.377178		2.59875	0.973333	-0.187397	0.0314713	2.59958	0.0162125	2.59792	0.000476837	2.59958	0.0104904
	1.00333	-0.19455	1.00333	-0.0491142		2.00208	0.175487	2.0025	-0.0686646		6.00042	0.151634	6.00125	0.324726		5	0.874043	5.00083	0.682831		1.00042	-0.212193	1.00292	-0.375748		2.60208	0.976667	-0.187397	0.0324249	2.60292	0.0171661	2.60125	0.00286102	2.60292	0.0109673
	1.00667	-0.193596	1.00667	-0.0486374		2.00542	0.17501	2.00583	-0.0686646		6.00375	0.155926	6.00458	0.328064		5.00333	0.805378	5.00417	0.623226		1.00375	-0.210762	1.00625	-0.375748		2.60542	0.98	-0.188351	0.0319481	2.60625	0.0162125	2.60458	0.00429153	2.60625	0.0100136
	1.01	-0.192165	1.01	-0.0481606		2.00875	0.175963	2.00917	-0.0662804		6.00708	0.160694	6.00792	0.329494		5.00667	0.740528	5.0075	0.567913		1.00708	-0.207424	1.00958	-0.376225		2.60875	0.983333	-0.189304	0.0300407	2.60958	0.0157356	2.60792	0.00524521	2.60958	0.00858307
	1.01333	-0.190735	1.01333	-0.0476837		2.01208	0.179778	2.0125	-0.0619888		6.01042	0.163078	6.01125	0.329018		5.01	0.680447	5.01083	0.519753		1.01042	-0.203609	1.01292	-0.377655		2.61208	0.986667	-0.190735	0.0271797	2.61292	0.0157356	2.61125	0.00476837	2.61292	0.00905991
	1.01667	-0.189781	1.01667	-0.0481606		2.01542	0.184547	2.01583	-0.0548363		6.01375	0.163555	6.01458	0.328541		5.01333	0.627995	5.01417	0.478268		1.01375	-0.200748	1.01625	-0.380516		2.61542	0.99	-0.192642	0.026226	2.61625	0.0152588	2.61458	0.00333786	2.61625	0.0100136
	1.02	-0.189781	1.02	-0.0495911		2.01875	0.189315	2.01917	-0.0443459		6.01708	0.162125	6.01792	0.328064		5.01667	0.581741	5.0175	0.440121		1.01708	-0.199318	1.01958	-0.3829		2.61875	0.993333	-0.194073	0.0267029	2.61958	0.014782	2.61792	0.00190735	2.61958	0.0104904
	1.02333	-0.189781	1.02333	-0.0510216		2.02208	0.195991	2.0225	-0.0300407		6.02042	0.159264	6.02125	0.328541		5.02	0.540733	5.02083	0.404358		1.02042	-0.198841	1.02292	-0.385284		2.62208	0.996667	-0.195026	0.0271797	2.62292	0.0133514	2.62125	0.000953674	2.62292	0.0119209
	1.02667	-0.190735	1.02667	-0.0519753		2.02542	0.20362	2.02583	-0.0128746		6.02375	0.154972	6.02458	0.328064		5.02333	0.505447	5.02417	0.371456		1.02375	-0.198841	1.02625	-0.387192		2.62542	1	-0.195026	0.0276566	2.62625	0.0119209	2.62458	-0.000476837	2.62625	0.0138283
	1.03	-0.190735	1.03	-0.0524521		2.02875	0.21268	2.02917	0.00715256		6.02708	0.150681	6.02792	0.327587		5.02667	0.473499	5.0275	0.339508		1.02708	-0.199795	1.02958	-0.388145		2.62875	1.00333	-0.19455	0.0286102	2.62958	0.0114441	2.62792	-0.000953674	2.62958	0.0162125
	1.03333	-0.190258	1.03333	-0.0519753		2.03208	0.22317	2.0325	0.0305176		6.03042	0.148773	6.03125	0.328064		5.03	0.443459	5.03083	0.30899		1.03042	-0.201702	1.03292	-0.388622		2.63208	1.00667	-0.193596	0.0286102	2.63292	0.0119209	2.63125	0.000476837	2.63292	0.0166893
	1.03667	-0.189304	1.03667	-0.0519753		2.03542	0.238429	2.03583	0.058651		6.03375	0.148773	6.03458	0.328064		5.03333	0.413895	5.03417	0.281334		1.03375	-0.203133	1.03625	-0.387669		2.63542	1.01	-0.192165	0.0276566	2.63625	0.0128746	2.63458	0.00238419	2.63625	0.0152588
	1.04	-0.188828	1.04	-0.0514984		2.03875	0.258456	2.03917	0.0896454		6.03708	0.148773	6.03792	0.327587		5.03667	0.384808	5.0375	0.258446		1.03708	-0.203609	1.03958	-0.385761		2.63875	1.01333	-0.190735	0.026226	2.63958	0.0133514	2.63792	0.00333786	2.63958	0.0123978
	1.04333	-0.188351	1.04333	-0.0510216		2.04208	0.282775	2.0425	0.118732		6.04042	0.147343	6.04125	0.326157		5.04	0.356674	5.04083	0.24128		1.04042	-0.204563	1.04292	-0.384808		2.64208	1.01667	-0.189781	0.0257492	2.64292	0.0138283	2.64125	0.00429153	2.64292	0.00858307
	1.04667	-0.187874	1.04667	-0.0510216		2.04542	0.309955	2.04583	0.144005		6.04375	0.145912	6.04458	0.324726		5.04333	0.329971	5.04417	0.227928		1.04375	-0.20504	1.04625	-0.383377		2.64542	1.02	-0.189781	0.0257492	2.64625	0.0152588	2.64458	0.0038147	2.64625	0.00476837
	1.05	-0.188351	1.05	-0.0514984		2.04875	0.338565	2.04917	0.164509		6.04708	0.145912	6.04792	0.323296		5.04667	0.305176	5.0475	0.217438		1.04708	-0.20504	1.04958	-0.381947		2.64875	1.02333	-0.189781	0.0257492	2.64958	0.0166893	2.64792	0.00333786	2.64958	0.00190735
	1.05333	-0.189781	1.05333	-0.0529289		2.05208	0.363837	2.0525	0.180244		6.05042	0.146866	6.05125	0.321865		5.05	0.284195	5.05083	0.208378		1.05042	-0.205517	1.05292	-0.38147		2.65208	1.02667	-0.190735	0.0257492	2.65292	0.0166893	2.65125	0.00143051	2.65292	0.00143051
	1.05667	-0.190735	1.05667	-0.0538826		2.05542	0.382911	2.05583	0.18692		6.05375	0.14782	6.05458	0.320911		5.05333	0.266075	5.05417	0.199318		1.05375	-0.20504	1.05625	-0.38147		2.65542	1.03	-0.190735	0.026226	2.65625	0.0157356	2.65458	0	2.65625	0.00190735
	1.06	-0.192165	1.06	-0.0538826		2.05875	0.394832	2.05917	0.185013		6.05708	0.148296	6.05792	0.319958		5.05667	0.25177	5.0575	0.190258		1.05708	-0.204086	1.05958	-0.381947		2.65875	1.03333	-0.190258	0.0267029	2.65958	0.014782	2.65792	-0.000476837	2.65958	0.00333786
	1.06333	-0.193596	1.06333	-0.0538826		2.06208	0.3996	2.0625	0.177383		6.06042	0.149727	6.06125	0.319958		5.06	0.239849	5.06083	0.181675		1.06042	-0.203133	1.06292	-0.380993		2.66208	1.03667	-0.189304	0.0267029	2.66292	0.0152588	2.66125	0	2.66292	0.00476837
	1.06667	-0.19455	1.06667	-0.0543594		2.06542	0.397216	2.06583	0.168324		6.06375	0.151157	6.06458	0.320911		5.06333	0.229359	5.06417	0.172138		1.06375	-0.203133	1.06625	-0.379562		2.66542	1.04	-0.188828	0.0267029	2.66625	0.0157356	2.66458	0.00143051	2.66625	0.00667572
	1.07	-0.195026	1.07	-0.0548363		2.06875	0.389587	2.06917	0.159264		6.06708	0.152588	6.06792	0.322342		5.06667	0.220299	5.0675	0.163555		1.06708	-0.203609	1.06958	-0.378609		2.66875	1.04333	-0.188351	0.026226	2.66958	0.0152588	2.66792	0.00238419	2.66958	0.00810623
	1.07333	-0.19598	1.07333	-0.0543594		2.07208	0.380527	2.0725	0.150204		6.07042	0.153542	6.07125	0.322819		5.07	0.212669	5.07083	0.156879		1.07042	-0.202656	1.07292	-0.378132		2.67208	1.04667	-0.187874	0.0257492	2.67292	0.014782	2.67125	0.0038147	2.67292	0.00858307
	1.07667	-0.196934	1.07667	-0.0543594		2.07542	0.371467	2.07583	0.142574		6.07375	0.154495	6.07458	0.323296		5.07333	0.206947	5.07417	0.150681		1.07375	-0.201702	1.07625	-0.378132		2.67542	1.05	-0.188351	0.0252724	2.67625	0.0157356	2.67458	0.00429153	2.67625	0.00905991
	1.08	-0.197411	1.08	-0.0538826		2.07875	0.362884	2.07917	0.138283		6.07708	0.155926	6.07792	0.323772		5.07667	0.202179	5.0775	0.144005		1.07708	-0.203133	1.07958	-0.378132		2.67875	1.05333	-0.189781	0.0243187	2.67958	0.0171661	2.67792	0.0038147	2.67958	0.0100136
	1.08333	-0.196934	1.08333	-0.0534058		2.08208	0.356208	2.0825	0.135899		6.08042	0.157356	6.08125	0.323772		5.08	0.199318	5.08083	0.137329		1.08042	-0.205994	1.08292	-0.378132		2.68208	1.05667	-0.190735	0.0228882	2.68292	0.017643	2.68125	0.00238419	2.68292	0.0109673
	1.08667	-0.197411	1.08667	-0.0524521		2.08542	0.351916	2.08583	0.133514		6.08375	0.157356	6.08458	0.323296		5.08333	0.197411	5.08417	0.131607		1.08375	-0.208378	1.08625	-0.380039		2.68542	1.06	-0.192165	0.0219345	2.68625	0.0166893	2.68458	0.000476837	2.68625	0.0114441
	1.09	-0.197411	1.09	-0.0524521		2.08875	0.348579	2.08917	0.126362		6.08708	0.155449	6.08792	0.323296		5.08667	0.195026	5.0875	0.126839		1.08708	-0.208855	1.08958	-0.381947		2.68875	1.06333	-0.193596	0.0214577	2.68958	0.0152588	2.68792	-0.000953674	2.68958	0.0119209
	1.09333	-0.197411	1.09333	-0.0519753		2.09208	0.34238	2.0925	0.113964		6.09042	0.153065	6.09125	0.324249		5.09	0.191212	5.09083	0.123501		1.09042	-0.209332	1.09292	-0.3829		2.69208	1.06667	-0.19455	0.0219345	2.69292	0.0128746	2.69125	-0.00143051	2.69292	0.0119209
	1.09667	-0.197411	1.09667	-0.0519753		2.09542	0.33332	2.09583	0.0967979		6.09375	0.151157	6.09458	0.324726		5.09333	0.186443	5.09417	0.121117		1.09375	-0.210762	1.09625	-0.381947		2.69542	1.07	-0.195026	0.0224113	2.69625	0.0104904	2.69458	-0.00143051	2.69625	0.0109673
	1.1	-0.197411	1.1	-0.0514984		2.09875	0.320922	2.09917	0.0767708		6.09708	0.150681	6.09792	0.325203		5.09667	0.182152	5.0975	0.119209		1.09708	-0.211239	1.09958	-0.380516		2.69875	1.07333	-0.19598	0.023365	2.69958	0.00953674	2.69792	-0.00143051	2.69958	0.00858307
	1.10333	-0.196934	1.10333	-0.0519753		2.10208	0.30614	2.1025	0.0576973		6.10042	0.152111	6.10125	0.326157		5.1	0.17786	5.10083	0.117779		1.10042	-0.209808	1.10292	-0.379086		2.70208	1.07667	-0.196934	0.0243187	2.70292	0.0104904	2.70125	0	2.70292	0.00619888
	1.10667	-0.196457	1.10667	-0.0519753		2.10542	0.289928	2.10583	0.0419617		6.10375	0.155449	6.10458	0.327587		5.10333	0.172615	5.10417	0.116825		1.10375	-0.20647	1.10625	-0.378132		2.70542	1.08	-0.197411	0.0243187	2.70625	0.0119209	2.70458	0.000953674	2.70625	0.00429153
	1.11	-0.195503	1.11	-0.0514984		2.10875	0.274192	2.10917	0.0338554		6.10708	0.158787	6.10792	0.329018		5.10667	0.16737	5.1075	0.115871		1.10708	-0.203133	1.10958	-0.377655		2.70875	1.08333	-0.196934	0.0238419	2.70958	0.0143051	2.70792	0.00190735	2.70958	0.0038147
	1.11333	-0.19455	1.11333	-0.0510216		2.11208	0.261317	2.1125	0.0376701		6.11042	0.160694	6.11125	0.329971		5.11	0.162125	5.11083	0.113487		1.11042	-0.201225	1.11292	-0.377655		2.71208	1.08667	-0.197411	0.023365	2.71292	0.0171661	2.71125	0.00238419	2.71292	0.0038147
	1.11667	-0.194073	1.11667	-0.0510216		2.11542	0.252257	2.11583	0.0548363		6.11375	0.161171	6.11458	0.329971		5.11333	0.156403	5.11417	0.110149		1.11375	-0.200748	1.11625	-0.378132		2.71542	1.09	-0.197411	0.0228882	2.71625	0.0195503	2.71458	0.00238419	2.71625	0.00429153
	1.12	-0.194073	1.12	-0.0524521		2.11875	0.249873	2.11917	0.0815392		6.11708	0.160217	6.11792	0.330448		5.11667	0.151157	5.1175	0.107288		1.11708	-0.202179	1.11958	-0.378609		2.71875	1.09333	-0.197411	0.0219345	2.71958	0.020504	2.71792	0.00190735	2.71958	0.00524521
	1.12333	-0.195026	1.12333	-0.0534058		2.12208	0.252734	2.1225	0.110149		6.12042	0.15831	6.12125	0.329971		5.12	0.145912	5.12083	0.106812		1.12042	-0.20504	1.12292	-0.378132		2.72208	1.09667	-0.197411	0.020504	2.72292	0.0200272	2.72125	0.00190735	2.72292	0.00619888
	1.12667	-0.196457	1.12667	-0.0543594		2.12542	0.259887	2.12583	0.133038		6.12375	0.156403	6.12458	0.328541		5.12333	0.141621	5.12417	0.106335		1.12375	-0.212193	1.12625	-0.375271		2.72542	1.1	-0.197411	0.0200272	2.72625	0.0190735	2.72458	0.00286102	2.72625	0.00762939
	1.13	-0.197887	1.13	-0.0553131		2.12875	0.266563	2.12917	0.143528		6.12708	0.154972	6.12792	0.326633		5.12667	0.13876	5.1275	0.106812		1.12708	-0.222683	1.12958	-0.370502		2.72875	1.10333	-0.196934	0.0200272	2.72958	0.0171661	2.72792	0.00333786	2.72958	0.00858307
	1.13333	-0.199795	1.13333	-0.0562668		2.13208	0.266086	2.1325	0.132084		6.13042	0.155449	6.13125	0.326157		5.13	0.138283	5.13083	0.106812		1.13042	-0.237465	1.13292	-0.36335		2.73208	1.10667	-0.196457	0.0190735	2.73292	0.0152588	2.73125	0.00429153	2.73292	0.0104904
	1.13667	-0.200748	1.13667	-0.0576973		2.13542	0.25035	2.13583	0.0901222		6.13375	0.156879	6.13458	0.327587		5.13333	0.139713	5.13417	0.108242		1.13375	-0.256062	1.13625	-0.354767		2.73542	1.11	-0.195503	0.0181198	2.73625	0.014782	2.73458	0.00476837	2.73625	0.0128746
	1.14	-0.201702	1.14	-0.0581741		2.13875	0.211249	2.13917	0.0166893		6.13708	0.158787	6.13792	0.329018		5.13667	0.141621	5.1375	0.110149		1.13708	-0.278473	1.13958	-0.344276		2.73875	1.11333	-0.19455	0.0171661	2.73958	0.014782	2.73792	0.00524521	2.73958	0.0157356
	1.14333	-0.201702	1.14333	-0.0576973		2.14208	0.143539	2.1425	-0.0839233		6.14042	0.160217	6.14125	0.329971		5.14	0.144482	5.14083	0.110626		1.14042	-0.305176	1.14292	-0.333786		2.74208	1.11667	-0.194073	0.0157356	2.74292	0.0143051	2.74125	0.00619888	2.74292	0.0166893
	1.14667	-0.200748	1.14667	-0.0572205		2.14542	0.0476943	2.14583	-0.202179		6.14375	0.162125	6.14458	0.330925		5.14333	0.145912	5.14417	0.110626		1.14375	-0.335693	1.14625	-0.32568		2.74542	1.12	-0.194073	0.0123978	2.74625	0.0133514	2.74458	0.00667572	2.74625	0.0162125
	1.15	-0.199318	1.15	-0.0572205		2.14875	-0.0705613	2.14917	-0.32711		6.14708	0.163555	6.14792	0.331402		5.14667	0.146389	5.1475	0.109196		1.14708	-0.370979	1.14958	-0.319958		2.74875	1.12333	-0.195026	0.00905991	2.74958	0.0128746	2.74792	0.00619888	2.74958	0.0152588
	1.15333	-0.198364	1.15333	-0.0567436		2.15208	-0.197877	2.1525	-0.444412		6.15042	0.164986	6.15125	0.330925		5.15	0.145435	5.15083	0.108242		1.15042	-0.409603	1.15292	-0.320911		2.75208	1.12667	-0.196457	0.00619888	2.75292	0.0143051	2.75125	0.00619888	2.75292	0.0133514
	1.15667	-0.197887	1.15667	-0.0557899		2.15542	-0.317563	2.15583	-0.537872		6.15375	0.166416	6.15458	0.329018		5.15333	0.144005	5.15417	0.105858		1.15375	-0.451088	1.15625	-0.329018		2.75542	1.13	-0.197887	0.00429153	2.75625	0.0152588	2.75458	0.00715256	2.75625	0.0114441
	1.16	-0.196934	1.16	-0.0543594		2.15875	-0.414361	2.15917	-0.597		6.15708	0.168324	6.15792	0.327587		5.15667	0.142574	5.1575	0.102997		1.15708	-0.49448	1.15958	-0.347614		2.75875	1.13333	-0.199795	0.00333786	2.75958	0.0157356	2.75792	0.00762939	2.75958	0.00905991
	1.16333	-0.196934	1.16333	-0.0538826		2.16208	-0.47778	2.1625	-0.620365		6.16042	0.169754	6.16125	0.326157		5.16	0.14019	5.16083	0.100613		1.16042	-0.537872	1.16292	-0.375748		2.76208	1.13667	-0.200748	0.00286102	2.76292	0.0166893	2.76125	0.00810623	2.76292	0.00810623
	1.16667	-0.196934	1.16667	-0.0529289		2.16542	-0.501145	2.16583	-0.611782		6.16375	0.170231	6.16458	0.32568		5.16333	0.13876	5.16417	0.100136		1.16375	-0.581741	1.16625	-0.413418		2.76542	1.14	-0.201702	0.0038147	2.76625	0.0185966	2.76458	0.00810623	2.76625	0.00905991
	1.17	-0.196934	1.17	-0.0524521		2.16875	-0.48684	2.16917	-0.576973		6.16708	0.170708	6.16792	0.326157		5.16667	0.139713	5.1675	0.102043		1.16708	-0.62418	1.16958	-0.462532		2.76875	1.14333	-0.201702	0.00619888	2.76958	0.0195503	2.76792	0.00810623	2.76958	0.0104904
	1.17333	-0.196457	1.17333	-0.0514984		2.17208	-0.443448	2.1725	-0.524044		6.17042	0.170708	6.17125	0.327587		5.17	0.140667	5.17083	0.10252		1.17042	-0.659466	1.17292	-0.523567		2.77208	1.14667	-0.200748	0.00762939	2.77292	0.0195503	2.77125	0.00810623	2.77292	0.0114441
	1.17667	-0.196457	1.17667	-0.0519753		2.17542	-0.381936	2.17583	-0.464439		6.17375	0.170231	6.17458	0.329971		5.17333	0.141144	5.17417	0.100136		1.17375	-0.679493	1.17625	-0.595093		2.77542	1.15	-0.199318	0.00858307	2.77625	0.0190735	2.77458	0.00667572	2.77625	0.0114441
	1.18	-0.196934	1.18	-0.0524521		2.17875	-0.311841	2.17917	-0.406742		6.17708	0.168324	6.17792	0.330925		5.17667	0.140667	5.1775	0.0958443		1.17708	-0.676632	1.17958	-0.675201		2.77875	1.15333	-0.198364	0.00858307	2.77958	0.0195503	2.77792	0.00476837	2.77958	0.0119209
	1.18333	-0.197887	1.18333	-0.0543594		2.18208	-0.240792	2.1825	-0.355244		6.18042	0.166893	6.18125	0.331402		5.18	0.140667	5.18083	0.0925064		1.18042	-0.646114	1.18292	-0.759602		2.78208	1.15667	-0.197887	0.00905991	2.78292	0.0195503	2.78125	0.00333786	2.78292	0.0128746
	1.18667	-0.199318	1.18667	-0.0557899		2.18542	-0.176419	2.18583	-0.30899		6.18375	0.166416	6.18458	0.331402		5.18333	0.141144	5.18417	0.0905991		1.18375	-0.587463	1.18625	-0.841141		2.78542	1.16	-0.196934	0.00905991	2.78625	0.0190735	2.78458	0.00333786	2.78625	0.0138283
	1.19	-0.200748	1.19	-0.0576973		2.18875	-0.119676	2.18917	-0.269413		6.18708	0.165939	6.18792	0.330448		5.18667	0.140667	5.1875	0.0896454		1.18708	-0.50354	1.18958	-0.908852		2.78875	1.16333	-0.196934	0.00905991	2.78958	0.0190735	2.78792	0.00333786	2.78958	0.0138283
	1.19333	-0.203133	1.19333	-0.0576973		2.19208	-0.0705613	2.1925	-0.236511		6.19042	0.164986	6.19125	0.329494		5.19	0.141144	5.19083	0.0901222		1.19042	-0.39959	1.19292	-0.95129		2.79208	1.16667	-0.196934	0.00953674	2.79292	0.0185966	2.79125	0.00429153	2.79292	0.0133514
	1.19667	-0.204563	1.19667	-0.0567436		2.19542	-0.027646	2.19583	-0.209332		6.19375	0.164509	6.19458	0.329018		5.19333	0.143528	5.19417	0.0925064		1.19375	-0.28038	1.19625	-0.959396		2.79542	1.17	-0.196934	0.0104904	2.79625	0.0171661	2.79458	0.00524521	2.79625	0.0128746
	1.2	-0.20504	1.2	-0.0548363		2.19875	0.00907048	2.19917	-0.186443		6.19708	0.164032	6.19792	0.328541		5.19667	0.144958	5.1975	0.0948906		1.19708	-0.145435	1.19958	-0.930786		2.79875	1.17333	-0.196457	0.0114441	2.79958	0.014782	2.79792	0.00667572	2.79958	0.0123978
	1.20333	-0.20504	1.20333	-0.0529289		2.20208	0.0386344	2.2025	-0.166416		6.20042	0.164032	6.20125	0.328064		5.2	0.145435	5.20083	0.0953674		1.20042	0.00762939	1.20292	-0.869274		2.80208	1.17667	-0.196457	0.0119209	2.80292	0.0133514	2.80125	0.00762939	2.80292	0.0119209
	1.20667	-0.20504	1.20667	-0.0519753		2.20542	0.0629531	2.20583	-0.14925		6.20375	0.162601	6.20458	0.32711		5.20333	0.144958	5.20417	0.0948906		1.20375	0.181198	1.20625	-0.782967		2.80542	1.18	-0.196934	0.0128746	2.80625	0.0128746	2.80458	0.00715256	2.80625	0.0114441
	1.21	-0.204563	1.21	-0.0514984		2.20875	0.0825034	2.20917	-0.134468		6.20708	0.160694	6.20792	0.32568		5.20667	0.144482	5.2075	0.0939369		1.20708	0.366688	1.20958	-0.680447		2.80875	1.18333	-0.197887	0.0133514	2.80958	0.0123978	2.80792	0.00715256	2.80958	0.0109673
	1.21333	-0.203609	1.21333	-0.0524521		2.21208	0.0977622	2.2125	-0.121117		6.21042	0.158787	6.21125	0.324249		5.21	0.142574	5.21083	0.0934601		1.21042	0.537872	1.21292	-0.56982		2.81208	1.18667	-0.199318	0.0133514	2.81292	0.0114441	2.81125	0.00667572	2.81292	0.0119209
	1.21667	-0.202656	1.21667	-0.0538826		2.21542	0.108253	2.21583	-0.109673		6.21375	0.158787	6.21458	0.323296		5.21333	0.14019	5.21417	0.0934601		1.21375	0.660896	1.21625	-0.454903		2.81542	1.19	-0.200748	0.0123978	2.81625	0.0109673	2.81458	0.00619888	2.81625	0.0128746
	1.22	-0.202179	1.22	-0.0557899		2.21875	0.115405	2.21917	-0.0991821		6.21708	0.160217	6.21792	0.324249		5.21667	0.140667	5.2175	0.0929832		1.21708	0.712872	1.21958	-0.331402		2.81875	1.19333	-0.203133	0.0114441	2.81958	0.0109673	2.81792	0.00619888	2.81958	0.0143051
	1.22333	-0.201702	1.22333	-0.0562668		2.22208	0.12065	2.2225	-0.0915527		6.22042	0.162601	6.22125	0.324249		5.22	0.143528	5.22083	0.0915527		1.22042	0.685215	1.22292	-0.192165		2.82208	1.19667	-0.204563	0.0104904	2.82292	0.0109673	2.82125	0.00667572	2.82292	0.014782
	1.22667	-0.201702	1.22667	-0.0562668		2.22542	0.124465	2.22583	-0.0863075		6.22375	0.164986	6.22458	0.324726		5.22333	0.146389	5.22417	0.0891685		1.22375	0.586033	1.22625	-0.0319481		2.82542	1.2	-0.20504	0.00905991	2.82625	0.0109673	2.82458	0.00715256	2.82625	0.014782
	1.23	-0.202656	1.23	-0.0548363		2.22875	0.12828	2.22917	-0.082016		6.22708	0.166893	6.22792	0.325203		5.22667	0.146866	5.2275	0.0863075		1.22708	0.437737	1.22958	0.140667		2.82875	1.20333	-0.20504	0.00762939	2.82958	0.0119209	2.82792	0.00619888	2.82958	0.0143051
	1.23333	-0.203609	1.23333	-0.0529289		2.23208	0.132094	2.2325	-0.079155		6.23042	0.16737	6.23125	0.32568		5.23	0.146389	5.23083	0.0853539		1.23042	0.273705	1.23292	0.301361		2.83208	1.20667	-0.20504	0.00572205	2.83292	0.0128746	2.83125	0.00524521	2.83292	0.0138283
	1.23667	-0.204563	1.23667	-0.0519753		2.23542	0.136386	2.23583	-0.079155		6.23375	0.166893	6.23458	0.325203		5.23333	0.146866	5.23417	0.0858307		1.23375	0.127792	1.23625	0.422955		2.83542	1.21	-0.204563	0.00429153	2.83625	0.014782	2.83458	0.00429153	2.83625	0.0138283
	1.24	-0.205517	1.24	-0.0514984		2.23875	0.140678	2.23917	-0.0805855		6.23708	0.166416	6.23792	0.324249		5.23667	0.144958	5.2375	0.0863075		1.23708	0.0195503	1.23958	0.484943		2.83875	1.21333	-0.203609	0.00333786	2.83958	0.0171661	2.83792	0.0038147	2.83958	0.0133514
	1.24333	-0.205994	1.24333	-0.0514984		2.24208	0.144969	2.2425	-0.0805855		6.24042	0.165462	6.24125	0.325203		5.24	0.142097	5.24083	0.0867844		1.24042	-0.0510216	1.24292	0.479221		2.84208	1.21667	-0.202656	0.00286102	2.84292	0.0195503	2.84125	0.0038147	2.84292	0.0123978
	1.24667	-0.205994	1.24667	-0.0510216		2.24542	0.147353	2.24583	-0.079155		6.24375	0.164986	6.24458	0.32711		5.24333	0.139713	5.24417	0.0867844		1.24375	-0.0934601	1.24625	0.408649		2.84542	1.22	-0.202179	0.00333786	2.84625	0.0209808	2.84458	0.00429153	2.84625	0.0114441
	1.25	-0.204563	1.25	-0.0510216		2.24875	0.146876	2.24917	-0.0782013		6.24708	0.164986	6.24792	0.330925		5.24667	0.14019	5.2475	0.0858307		1.24708	-0.119686	1.24958	0.291824		2.84875	1.22333	-0.201702	0.00476837	2.84958	0.0209808	2.84792	0.00619888	2.84958	0.0104904
	1.25333	-0.203609	1.25333	-0.0524521		2.25208	0.144015	2.2525	-0.0782013		6.25042	0.16737	6.25125	0.333309		5.25	0.142097	5.25083	0.0829697		1.25042	-0.135422	1.25292	0.156879		2.85208	1.22667	-0.201702	0.00667572	2.85292	0.0200272	2.85125	0.00810623	2.85292	0.0104904
	1.25667	-0.202656	1.25667	-0.0534058		2.25542	0.140678	2.25583	-0.0767708		6.25375	0.169754	6.25458	0.33474		5.25333	0.142574	5.25417	0.0796318		1.25375	-0.144958	1.25625	0.0305176		2.85542	1.23	-0.202656	0.00905991	2.85625	0.0195503	2.85458	0.00953674	2.85625	0.0104904
	1.26	-0.201225	1.26	-0.0534058		2.25875	0.136863	2.25917	-0.0748634		6.25708	0.171661	6.25792	0.33474		5.25667	0.142574	5.2575	0.0782013		1.25708	-0.151634	1.25958	-0.0720024		2.85875	1.23333	-0.203609	0.0109673	2.85958	0.0181198	2.85792	0.0100136	2.85958	0.0104904
	1.26333	-0.200272	1.26333	-0.0524521		2.26208	0.134479	2.2625	-0.0729561		6.26042	0.172615	6.26125	0.333786		5.26	0.142097	5.26083	0.0772476		1.26042	-0.157833	1.26292	-0.145912		2.86208	1.23667	-0.204563	0.0128746	2.86292	0.0171661	2.86125	0.0100136	2.86292	0.0114441
	1.26667	-0.200272	1.26667	-0.0524521		2.26542	0.133048	2.26583	-0.0715256		6.26375	0.174046	6.26458	0.332355		5.26333	0.141144	5.26417	0.0777245		1.26375	-0.162601	1.26625	-0.19598		2.86542	1.24	-0.205517	0.0133514	2.86625	0.0162125	2.86458	0.00953674	2.86625	0.0123978
	1.27	-0.200272	1.27	-0.0524521		2.26875	0.134002	2.26917	-0.0696182		6.26708	0.174999	6.26792	0.329971		5.26667	0.14019	5.2675	0.0801086		1.26708	-0.165939	1.26958	-0.229836		2.86875	1.24333	-0.205994	0.0123978	2.86958	0.0171661	2.86792	0.0100136	2.86958	0.0128746
	1.27333	-0.199795	1.27333	-0.0519753		2.27208	0.136386	2.2725	-0.0667572		6.27042	0.175953	6.27125	0.328541		5.27	0.140667	5.27083	0.0834465		1.27042	-0.169277	1.27292	-0.253677		2.87208	1.24667	-0.205994	0.0114441	2.87292	0.0190735	2.87125	0.0104904	2.87292	0.0123978
	1.27667	-0.199318	1.27667	-0.0519753		2.27542	0.139724	2.27583	-0.0653267		6.27375	0.175476	6.27458	0.327587		5.27333	0.141621	5.27417	0.0853539		1.27375	-0.172615	1.27625	-0.272274		2.87542	1.25	-0.204563	0.0104904	2.87625	0.0219345	2.87458	0.0104904	2.87625	0.0109673
	1.28	-0.198841	1.28	-0.0529289		2.27875	0.143062	2.27917	-0.0653267		6.27708	0.174046	6.27792	0.32711		5.27667	0.144005	5.2775	0.0858307		1.27708	-0.175476	1.27958	-0.286579		2.87875	1.25333	-0.203609	0.00953674	2.87958	0.0238419	2.87792	0.00953674	2.87958	0.0100136
	1.28333	-0.198364	1.28333	-0.0543594		2.28208	0.1464	2.2825	-0.0662804		6.28042	0.173092	6.28125	0.32711		5.28	0.146866	5.28083	0.0867844		1.28042	-0.178814	1.28292	-0.299454		2.88208	1.25667	-0.202656	0.00810623	2.88292	0.0243187	2.88125	0.00762939	2.88292	0.0100136
	1.28667	-0.197887	1.28667	-0.0553131		2.28542	0.148784	2.28583	-0.0686646		6.28375	0.172615	6.28458	0.327587		5.28333	0.148296	5.28417	0.0867844		1.28375	-0.181675	1.28625	-0.311852		2.88542	1.26	-0.201225	0.00667572	2.88625	0.023365	2.88458	0.00476837	2.88625	0.0104904
	1.29	-0.197887	1.29	-0.0557899		2.28875	0.149737	2.28917	-0.0710487		6.28708	0.172615	6.28792	0.328064		5.28667	0.148296	5.2875	0.0867844		1.28708	-0.184059	1.28958	-0.322819		2.88875	1.26333	-0.200272	0.00619888	2.88958	0.0219345	2.88792	0.000953674	2.88958	0.0114441
	1.29333	-0.198364	1.29333	-0.0557899		2.29208	0.149261	2.2925	-0.0729561		6.29042	0.171661	6.29125	0.327587		5.29	0.146389	5.29083	0.084877		1.29042	-0.186443	1.29292	-0.332355		2.89208	1.26667	-0.200272	0.00667572	2.89292	0.0200272	2.89125	-0.00190735	2.89292	0.0109673
	1.29667	-0.198364	1.29667	-0.0553131		2.29542	0.149737	2.29583	-0.0743866		6.29375	0.171185	6.29458	0.32711		5.29333	0.143528	5.29417	0.0829697		1.29375	-0.188351	1.29625	-0.340939		2.89542	1.27	-0.200272	0.00715256	2.89625	0.017643	2.89458	-0.00238419	2.89625	0.0114441
	1.3	-0.197411	1.3	-0.0543594		2.29875	0.150691	2.29917	-0.0753403		6.29708	0.170708	6.29792	0.327587		5.29667	0.14019	5.2975	0.0824928		1.29708	-0.190258	1.29958	-0.347137		2.89875	1.27333	-0.199795	0.00762939	2.89958	0.0157356	2.89792	0	2.89958	0.0114441
	1.30333	-0.19598	1.30333	-0.0534058		2.30208	0.152122	2.3025	-0.0758171		6.30042	0.170231	6.30125	0.329018		5.3	0.137806	5.30083	0.0834465		1.30042	-0.191212	1.30292	-0.349522		2.90208	1.27667	-0.199318	0.00810623	2.90292	0.0143051	2.90125	0.00333786	2.90292	0.0109673
	1.30667	-0.19455	1.30667	-0.0524521		2.30542	0.150691	2.30583	-0.0748634		6.30375	0.169754	6.30458	0.329971		5.30333	0.137806	5.30417	0.0844002		1.30375	-0.193596	1.30625	-0.349522		2.90542	1.28	-0.198841	0.00858307	2.90625	0.0133514	2.90458	0.00619888	2.90625	0.0109673
	1.31	-0.192165	1.31	-0.0514984		2.30875	0.14783	2.30917	-0.0743866		6.30708	0.169277	6.30792	0.330448		5.30667	0.140667	5.3075	0.0839233		1.30708	-0.196457	1.30958	-0.348568		2.90875	1.28333	-0.198364	0.00810623	2.90958	0.0123978	2.90792	0.00858307	2.90958	0.0109673
	1.31333	-0.189304	1.31333	-0.0500679		2.31208	0.143539	2.3125	-0.0748634		6.31042	0.170231	6.31125	0.331402		5.31	0.144482	5.31083	0.0829697		1.31042	-0.198364	1.31292	-0.347614		2.91208	1.28667	-0.197887	0.00619888	2.91292	0.0104904	2.91125	0.0100136	2.91292	0.0123978
	1.31667	-0.184059	1.31667	-0.04673		2.31542	0.139247	2.31583	-0.0758171		6.31375	0.171661	6.31458	0.332832		5.31333	0.14782	5.31417	0.0834465		1.31375	-0.198841	1.31625	-0.346661		2.91542	1.29	-0.197887	0.00333786	2.91625	0.00953674	2.91458	0.0104904	2.91625	0.0138283
	1.32	-0.175476	1.32	-0.0405312		2.31875	0.134002	2.31917	-0.0767708		6.31708	0.174522	6.31792	0.33474		5.31667	0.149727	5.3175	0.0853539		1.31708	-0.198841	1.31958	-0.34523		2.91875	1.29333	-0.198364	0.00143051	2.91958	0.00905991	2.91792	0.0100136	2.91958	0.014782
	1.32333	-0.161648	1.32333	-0.0314713		2.32208	0.130187	2.3225	-0.0782013		6.32042	0.175953	6.32125	0.335217		5.32	0.151634	5.32083	0.0872612		1.32042	-0.198364	1.32292	-0.3438		2.92208	1.29667	-0.198364	0.000476837	2.92292	0.00905991	2.92125	0.00953674	2.92292	0.0157356
	1.32667	-0.140667	1.32667	-0.0185966		2.32542	0.128757	2.32583	-0.0796318		6.32375	0.177383	6.32458	0.335217		5.32333	0.152588	5.32417	0.0882149		1.32375	-0.198364	1.32625	-0.3438		2.92542	1.3	-0.197411	0.000476837	2.92625	0.0104904	2.92458	0.00810623	2.92625	0.0157356
	1.33	-0.110626	1.33	-0.000953674		2.32875	0.130664	2.32917	-0.0796318		6.32708	0.178337	6.32792	0.33617		5.32667	0.152588	5.3275	0.0882149		1.32708	-0.197411	1.32958	-0.343323		2.92875	1.30333	-0.19598	0.000953674	2.92958	0.0114441	2.92792	0.00715256	2.92958	0.0152588
	1.33333	-0.0720024	1.33333	0.0214577		2.33208	0.135909	2.3325	-0.0777245		6.33042	0.178814	6.33125	0.338078		5.33	0.151157	5.33083	0.087738		1.33042	-0.197411	1.33292	-0.341415		2.93208	1.30667	-0.19455	0.00238419	2.93292	0.0119209	2.93125	0.00667572	2.93292	0.0152588
	1.33667	-0.0257492	1.33667	0.0472069		2.33542	0.141631	2.33583	-0.0743866		6.33375	0.17786	6.33458	0.339508		5.33333	0.151634	5.33417	0.0858307		1.33375	-0.197411	1.33625	-0.338554		2.93542	1.31	-0.192165	0.0038147	2.93625	0.0123978	2.93458	0.00619888	2.93625	0.0162125
	1.34	0.026226	1.34	0.0748634		2.33875	0.145923	2.33917	-0.0720024		6.33708	0.175953	6.33792	0.340462		5.33667	0.153542	5.3375	0.0844002		1.33708	-0.19455	1.33958	-0.337601		2.93875	1.31333	-0.189304	0.00476837	2.93958	0.0128746	2.93792	0.00476837	2.93958	0.0162125
	1.34333	0.0810623	1.34333	0.101566		2.34208	0.149261	2.3425	-0.0696182		6.34042	0.174999	6.34125	0.340462		5.34	0.155926	5.34083	0.0829697		1.34042	-0.187874	1.34292	-0.337601		2.94208	1.31667	-0.184059	0.00476837	2.94292	0.0143051	2.94125	0.00333786	2.94292	0.0162125
	1.34667	0.133991	1.34667	0.124454		2.34542	0.150691	2.34583	-0.067234		6.34375	0.174999	6.34458	0.339985		5.34333	0.158787	5.34417	0.082016		1.34375	-0.174999	1.34625	-0.338554		2.94542	1.32	-0.175476	0.00524521	2.94625	0.0152588	2.94458	0.00286102	2.94625	0.0162125
	1.35	0.178814	1.35	0.141144		2.34875	0.149737	2.34917	-0.0653267		6.34708	0.174046	6.34792	0.340462		5.34667	0.160217	5.3475	0.0824928		1.34708	-0.154495	1.34958	-0.339031		2.94875	1.32333	-0.161648	0.00524521	2.94958	0.0166893	2.94792	0.00286102	2.94958	0.0152588
	1.35333	0.211239	1.35333	0.149727		2.35208	0.1464	2.3525	-0.0638962		6.35042	0.172138	6.35125	0.340939		5.35	0.162601	5.35083	0.0853539		1.35042	-0.1297	1.35292	-0.340462		2.95208	1.32667	-0.140667	0.00476837	2.95292	0.0185966	2.95125	0.00238419	2.95292	0.0138283
	1.35667	0.225544	1.35667	0.14782		2.35542	0.143539	2.35583	-0.0619888		6.35375	0.171185	6.35458	0.340939		5.35333	0.163078	5.35417	0.0896454		1.35375	-0.103951	1.35625	-0.341415		2.95542	1.33	-0.110626	0.00429153	2.95625	0.0190735	2.95458	0.00190735	2.95625	0.0123978
	1.36	0.220299	1.36	0.136375		2.35875	0.141631	2.35917	-0.0596046		6.35708	0.170708	6.35792	0.340462		5.35667	0.162125	5.3575	0.0929832		1.35708	-0.0810623	1.35958	-0.339985		2.95875	1.33333	-0.0720024	0.00476837	2.95958	0.017643	2.95792	0.00286102	2.95958	0.0123978
	1.36333	0.195503	1.36333	0.115871		2.36208	0.141154	2.3625	-0.0581741		6.36042	0.170231	6.36125	0.339508		5.36	0.159264	5.36083	0.0948906		1.36042	-0.0648499	1.36292	-0.335217		2.96208	1.33667	-0.0257492	0.00524521	2.96292	0.0152588	2.96125	0.00476837	2.96292	0.0123978
	1.36667	0.154495	1.36667	0.0891685		2.36542	0.141631	2.36583	-0.0576973		6.36375	0.169754	6.36458	0.339985		5.36333	0.156403	5.36417	0.0967979		1.36375	-0.0543594	1.36625	-0.325203		2.96542	1.34	0.026226	0.00524521	2.96625	0.0123978	2.96458	0.00619888	2.96625	0.0133514
	1.37	0.101566	1.37	0.0572205		2.36875	0.143062	2.36917	-0.0576973		6.36708	0.170231	6.36792	0.340462		5.36667	0.154972	5.3675	0.099659		1.36708	-0.0510216	1.36958	-0.310421		2.96875	1.34333	0.0810623	0.00619888	2.96958	0.0100136	2.96792	0.00762939	2.96958	0.014782
	1.37333	0.0424385	1.37333	0.023365		2.37208	0.144015	2.3725	-0.0567436		6.37042	0.171661	6.37125	0.341415		5.37	0.153065	5.37083	0.10252		1.37042	-0.0514984	1.37292	-0.290394		2.97208	1.34667	0.133991	0.00810623	2.97292	0.00905991	2.97125	0.00905991	2.97292	0.0166893
	1.37667	-0.017643	1.37667	-0.0104904		2.37542	0.144969	2.37583	-0.0567436		6.37375	0.172615	6.37458	0.343323		5.37333	0.153065	5.37417	0.103474		1.37375	-0.0534058	1.37625	-0.268936		2.97542	1.35	0.178814	0.0109673	2.97625	0.0104904	2.97458	0.00905991	2.97625	0.017643
	1.38	-0.0758171	1.38	-0.0405312		2.37875	0.145446	2.37917	-0.0572205		6.37708	0.172138	6.37792	0.345707		5.37667	0.154495	5.3775	0.103474		1.37708	-0.0529289	1.37958	-0.249863		2.97875	1.35333	0.211239	0.0123978	2.97958	0.0133514	2.97792	0.00667572	2.97958	0.0171661
	1.38333	-0.128269	1.38333	-0.0624657		2.38208	0.1464	2.3825	-0.0581741		6.38042	0.171661	6.38125	0.347137		5.38	0.159264	5.38083	0.102043		1.38042	-0.0476837	1.38292	-0.236034		2.98208	1.35667	0.225544	0.0133514	2.98292	0.0166893	2.98125	0.00429153	2.98292	0.017643
	1.38667	-0.171185	1.38667	-0.0705719		2.38542	0.145923	2.38583	-0.0591278		6.38375	0.171661	6.38458	0.349045		5.38333	0.165462	5.38417	0.101566		1.38375	-0.0376701	1.38625	-0.227451		2.98542	1.36	0.220299	0.0128746	2.98625	0.0200272	2.98458	0.00190735	2.98625	0.0181198
	1.39	-0.197887	1.39	-0.0581741		2.38875	0.145446	2.38917	-0.0610352		6.38708	0.172138	6.38792	0.350952		5.38667	0.170708	5.3875	0.100136		1.38708	-0.023365	1.38958	-0.223637		2.98875	1.36333	0.195503	0.0114441	2.98958	0.0224113	2.98792	0.000953674	2.98958	0.0181198
	1.39333	-0.199795	1.39333	-0.0195503		2.39208	0.144015	2.3925	-0.064373		6.39042	0.171185	6.39125	0.350475		5.39	0.174522	5.39083	0.0991821		1.39042	-0.00524521	1.39292	-0.22459		2.99208	1.36667	0.154495	0.00810623	2.99292	0.023365	2.99125	0	2.99292	0.0171661
	1.39667	-0.171185	1.39667	0.0462532		2.39542	0.144015	2.39583	-0.0677109		6.39375	0.169754	6.39458	0.349522		5.39333	0.175476	5.39417	0.0963211		1.39375	0.0133514	1.39625	-0.228882		2.99542	1.37	0.101566	0.0038147	2.99625	0.0228882	2.99458	0.000476837	2.99625	0.0157356
	1.4	-0.109196	1.4	0.137329		2.39875	0.144015	2.39917	-0.0696182		6.39708	0.169277	6.39792	0.348568		5.39667	0.174522	5.3975	0.0925064		1.39708	0.0252724	1.39958	-0.231743		2.99875	1.37333	0.0424385	0	2.99958	0.0214577	2.99792	0.00190735	2.99958	0.0143051
	1.40333	-0.0138283	1.40333	0.248909		2.40208	0.143062	2.4025	-0.0691414		6.40042	0.170231	6.40125	0.349998		5.4	0.172138	5.40083	0.0901222		1.40042	0.0190735	1.40292	-0.230789		3.00208	1.37667	-0.017643	-0.00238419	3.00292	0.0200272	3.00125	0.0038147	3.00292	0.0123978
	1.40667	0.112057	1.40667	0.374317		2.40542	0.142585	2.40583	-0.067234		6.40375	0.170708	6.40458	0.351429		5.40333	0.169277	5.40417	0.0886917		1.40375	-0.0162125	1.40625	-0.226974		3.00542	1.38	-0.0758171	-0.00286102	3.00625	0.0190735	3.00458	0.00476837	3.00625	0.0100136
	1.41	0.262737	1.41	0.509262		2.40875	0.143062	2.40917	-0.0648499		6.40708	0.170708	6.40792	0.351906		5.40667	0.1688	5.4075	0.0872612		1.40708	-0.0839233	1.40958	-0.219822		3.00875	1.38333	-0.128269	-0.00286102	3.00958	0.0185966	3.00792	0.00476837	3.00958	0.0100136
	1.41333	0.432491	1.41333	0.65136		2.41208	0.145923	2.4125	-0.0610352		6.41042	0.171185	6.41125	0.350475		5.41	0.170231	5.41083	0.0844002		1.41042	-0.181675	1.41292	-0.210285		3.01208	1.38667	-0.171185	-0.00143051	3.01292	0.0185966	3.01125	0.00429153	3.01292	0.0114441
	1.41667	0.617504	1.41667	0.802994		2.41542	0.148307	2.41583	-0.0581741		6.41375	0.172138	6.41458	0.347614		5.41333	0.173092	5.41417	0.0824928		1.41375	-0.296593	1.41625	-0.200748		3.01542	1.39	-0.197887	0.000953674	3.01625	0.0195503	3.01458	0.0038147	3.01625	0.0143051
	1.42	0.813484	1.42	0.966072		2.41875	0.148784	2.41917	-0.0567436		6.41708	0.172138	6.41792	0.3438		5.41667	0.17643	5.4175	0.0844002		1.41708	-0.409126	1.41958	-0.196934		3.01875	1.39333	-0.199795	0.00333786	3.01958	0.0209808	3.01792	0.0038147	3.01958	0.0162125
	1.42333	1.01471	1.42333	1.14012		2.42208	0.14783	2.4225	-0.0567436		6.42042	0.172138	6.42125	0.340462		5.42	0.179291	5.42083	0.0863075		1.42042	-0.498772	1.42292	-0.209332		3.02208	1.39667	-0.171185	0.00476837	3.02292	0.0219345	3.02125	0.00429153	3.02292	0.0171661
	1.42667	1.21212	1.42667	1.32132		2.42542	0.146876	2.42583	-0.0581741		6.42375	0.171185	6.42458	0.338554		5.42333	0.180721	5.42417	0.0863075		1.42375	-0.55027	1.42625	-0.246525		3.02542	1.4	-0.109196	0.00476837	3.02625	0.023365	3.02458	0.00524521	3.02625	0.017643
	1.43	1.39427	1.43	1.49822		2.42875	0.1464	2.42917	-0.0605583		6.42708	0.169277	6.42792	0.337601		5.42667	0.17786	5.4275	0.0858307		1.42708	-0.559807	1.42958	-0.313759		3.02875	1.40333	-0.0138283	0.0038147	3.02958	0.023365	3.02792	0.00572205	3.02958	0.0166893
	1.43333	1.5521	1.43333	1.65844		2.43208	0.145446	2.4325	-0.0634193		6.43042	0.168324	6.43125	0.338078		5.43	0.173569	5.43083	0.0872612		1.43042	-0.533581	1.43292	-0.408173		3.03208	1.40667	0.112057	0.00190735	3.03292	0.0219345	3.03125	0.00619888	3.03292	0.0143051
	1.43667	1.6799	1.43667	1.79052		2.43542	0.144492	2.43583	-0.0653267		6.43375	0.169277	6.43458	0.341415		5.43333	0.170231	5.43417	0.0891685		1.43375	-0.483513	1.43625	-0.516891		3.03542	1.41	0.262737	0	3.03625	0.0200272	3.03458	0.00715256	3.03625	0.0109673
	1.44	1.77479	1.44	1.88875		2.43875	0.144015	2.43917	-0.0662804		6.43708	0.171185	6.43792	0.34523		5.43667	0.1688	5.4375	0.0886917		1.43708	-0.425816	1.43958	-0.619411		3.03875	1.41333	0.432491	-0.00190735	3.03958	0.0190735	3.03792	0.00810623	3.03958	0.00953674
	1.44333	1.84059	1.44333	1.95312		2.44208	0.144492	2.4425	-0.067234		6.44042	0.171661	6.44125	0.348568		5.44	0.169277	5.44083	0.0872612		1.44042	-0.372887	1.44292	-0.698566		3.04208	1.41667	0.617504	-0.00333786	3.04292	0.017643	3.04125	0.00905991	3.04292	0.00905991
	1.44667	1.88446	1.44667	1.98555		2.44542	0.1464	2.44583	-0.0677109		6.44375	0.171185	6.44458	0.349045		5.44333	0.170231	5.44417	0.0872612		1.44375	-0.330448	1.44625	-0.741005		3.04542	1.42	0.813484	-0.0038147	3.04625	0.0157356	3.04458	0.00953674	3.04625	0.0100136
	1.45	1.91212	1.45	1.99223		2.44875	0.148784	2.44917	-0.0677109		6.44708	0.169754	6.44792	0.348568		5.44667	0.172138	5.4475	0.087738		1.44708	-0.298023	1.44958	-0.742912		3.04875	1.42333	1.01471	-0.00333786	3.04958	0.0133514	3.04792	0.00953674	3.04958	0.0109673
	1.45333	1.92499	1.45333	1.97887		2.45208	0.152122	2.4525	-0.067234		6.45042	0.169277	6.45125	0.348568		5.45	0.174522	5.45083	0.087738		1.45042	-0.273228	1.45292	-0.709057		3.05208	1.42667	1.21212	-0.00333786	3.05292	0.0114441	3.05125	0.00953674	3.05292	0.0114441
	1.45667	1.92308	1.45667	1.9474		2.45542	0.154506	2.45583	-0.067234		6.45375	0.167847	6.45458	0.349045		5.45333	0.175476	5.45417	0.087738		1.45375	-0.255585	1.45625	-0.652313		3.05542	1.43	1.39427	-0.00238419	3.05625	0.0104904	3.05458	0.00858307	3.05625	0.0123978
	1.46	1.90496	1.46	1.89924		2.45875	0.155936	2.45917	-0.0696182		6.45708	0.165939	6.45792	0.349522		5.45667	0.173569	5.4575	0.0886917		1.45708	-0.242233	1.45958	-0.588417		3.05875	1.43333	1.5521	-0.00143051	3.05958	0.00905991	3.05792	0.00619888	3.05958	0.0133514
	1.46333	1.87159	1.46333	1.83582		2.46208	0.157844	2.4625	-0.0715256		6.46042	0.164509	6.46125	0.351429		5.46	0.1688	5.46083	0.0905991		1.46042	-0.231266	1.46292	-0.528812		3.06208	1.43667	1.6799	-0.00143051	3.06292	0.00905991	3.06125	0.00333786	3.06292	0.0138283
	1.46667	1.82533	1.46667	1.76144		2.46542	0.159751	2.46583	-0.0739098		6.46375	0.165462	6.46458	0.353336		5.46333	0.164509	5.46417	0.0910759		1.46375	-0.221729	1.46625	-0.478745		3.06542	1.44	1.77479	-0.00143051	3.06625	0.00953674	3.06458	0.00143051	3.06625	0.0143051
	1.47	1.77145	1.47	1.68085		2.46875	0.161182	2.46917	-0.0748634		6.46708	0.168324	6.46792	0.355244		5.46667	0.162125	5.4675	0.0910759		1.46708	-0.214577	1.46958	-0.438213		3.06875	1.44333	1.84059	-0.00143051	3.06958	0.0114441	3.06792	0.000476837	3.06958	0.0138283
	1.47333	1.71661	1.47333	1.60074		2.47208	0.162135	2.4725	-0.0734329		6.47042	0.171185	6.47125	0.356197		5.47	0.163078	5.47083	0.0905991		1.47042	-0.211239	1.47292	-0.406265		3.07208	1.44667	1.88446	-0.000476837	3.07292	0.0143051	3.07125	0.000476837	3.07292	0.0128746
	1.47667	1.6675	1.47667	1.52826		2.47542	0.163089	2.47583	-0.0700951		6.47375	0.174522	6.47458	0.356197		5.47333	0.165462	5.47417	0.0905991		1.47375	-0.208855	1.47625	-0.379562		3.07542	1.45	1.91212	0.000476837	3.07625	0.0166893	3.07458	0.00143051	3.07625	0.0128746
	1.48	1.62792	1.48	1.4677		2.47875	0.162135	2.47917	-0.0658035		6.47708	0.177383	6.47792	0.354767		5.47667	0.168324	5.4775	0.0896454		1.47708	-0.207424	1.47958	-0.356197		3.07875	1.45333	1.92499	0.00190735	3.07958	0.0195503	3.07792	0.00286102	3.07958	0.0123978
	1.48333	1.60027	1.48333	1.42241		2.48208	0.159274	2.4825	-0.0619888		6.48042	0.179291	6.48125	0.353336		5.48	0.171185	5.48083	0.0901222		1.48042	-0.205517	1.48292	-0.33474		3.08208	1.45667	1.92308	0.00333786	3.08292	0.0214577	3.08125	0.00429153	3.08292	0.0119209
	1.48667	1.58501	1.48667	1.3938		2.48542	0.155936	2.48583	-0.058651		6.48375	0.179768	6.48458	0.351429		5.48333	0.171185	5.48417	0.0915527		1.48375	-0.205517	1.48625	-0.314236		3.08542	1.46	1.90496	0.00476837	3.08625	0.0228882	3.08458	0.00429153	3.08625	0.0119209
	1.49	1.58501	1.49	1.38474		2.48875	0.152598	2.48917	-0.0581741		6.48708	0.179291	6.48792	0.350952		5.48667	0.1688	5.4875	0.0929832		1.48708	-0.20647	1.48958	-0.294685		3.08875	1.46333	1.87159	0.00524521	3.08958	0.0238419	3.08792	0.00333786	3.08958	0.0128746
	1.49333	1.60837	1.49333	1.40381		2.49208	0.150214	2.4925	-0.0600815		6.49042	0.178814	6.49125	0.352383		5.49	0.164509	5.49083	0.0944138		1.49042	-0.207424	1.49292	-0.274181		3.09208	1.46667	1.82533	0.00429153	3.09292	0.0247955	3.09125	0.0038147	3.09292	0.0157356
	1.49667	1.67036	1.49667	1.47009		2.49542	0.149261	2.49583	-0.0629425		6.49375	0.175953	6.49458	0.355721		5.49333	0.15974	5.49417	0.0953674		1.49375	-0.207901	1.49625	-0.253677		3.09542	1.47	1.77145	0.0038147	3.09625	0.0252724	3.09458	0.00476837	3.09625	0.0185966
	1.5	1.79911	1.5	1.61648		2.49875	0.149737	2.49917	-0.064373		6.49708	0.172615	6.49792	0.359058		5.49667	0.157833	5.4975	0.0977516		1.49708	-0.209332	1.49958	-0.234604		3.09875	1.47333	1.71661	0.00333786	3.09958	0.0247955	3.09792	0.00572205	3.09958	0.0209808
	1.50333	2.038	1.50333	1.89447		2.50208	0.152122	2.5025	-0.064373		6.50042	0.1688	6.50125	0.360489		5.5	0.15831	5.50083	0.101089		1.50042	-0.212193	1.50292	-0.216961		3.10208	1.47667	1.6675	0.00286102	3.10292	0.0247955	3.10125	0.00762939	3.10292	0.0228882
	1.50667	2.44904	1.50667	2.37179		2.50542	0.154029	2.50583	-0.0634193		6.50375	0.166893	6.50458	0.360012		5.50333	0.161648	5.50417	0.106812		1.50375	-0.215054	1.50625	-0.200272		3.10542	1.48	1.62792	0.00333786	3.10625	0.0247955	3.10458	0.00953674	3.10625	0.0243187
	1.51	3.10707	1.51	3.12757		2.50875	0.153552	2.50917	-0.0619888		6.50708	0.164986	6.50792	0.359535		5.50667	0.165462	5.5075	0.113487		1.50708	-0.216961	1.50958	-0.18549		3.10875	1.48333	1.60027	0.00476837	3.10958	0.0243187	3.10792	0.0114441	3.10958	0.0247955
	1.51333	4.08649	1.51333	4.23431		2.51208	0.149737	2.5125	-0.0610352		6.51042	0.163555	6.51125	0.360012		5.51	0.169754	5.51083	0.121117		1.51042	-0.217438	1.51292	-0.172615		3.11208	1.48667	1.58501	0.00572205	3.11292	0.0228882	3.11125	0.0128746	3.11292	0.0243187
	1.51667	5.4431	1.51667	5.7354		2.51542	0.144969	2.51583	-0.0629425		6.51375	0.164032	6.51458	0.360966		5.51333	0.171661	5.51417	0.128269		1.51375	-0.216484	1.51625	-0.160694		3.11542	1.49	1.58501	0.00572205	3.11625	0.0209808	3.11458	0.0138283	3.11625	0.0238419
	1.52	7.18546	1.52	7.62081		2.51875	0.142108	2.51917	-0.0662804		6.51708	0.165939	6.51792	0.362396		5.51667	0.171185	5.5175	0.134468		1.51708	-0.2141	1.51958	-0.14925		3.11875	1.49333	1.60837	0.00524521	3.11958	0.0195503	3.11792	0.0138283	3.11958	0.0238419
	1.52333	9.2535	1.52333	9.80663		2.52208	0.141154	2.5225	-0.0691414		6.52042	0.16737	6.52125	0.365257		5.52	0.170708	5.52083	0.139713		1.52042	-0.210285	1.52292	-0.137806		3.12208	1.49667	1.67036	0.00572205	3.12292	0.0185966	3.12125	0.0128746	3.12292	0.0247955
	1.52667	11.5104	1.52667	12.1322		2.52542	0.140678	2.52583	-0.0700951		6.52375	0.167847	6.52458	0.368118		5.52333	0.172138	5.52417	0.142097		1.52375	-0.205994	1.52625	-0.128746		3.12542	1.5	1.79911	0.00524521	3.12625	0.0181198	3.12458	0.0114441	3.12625	0.026226
	1.53	13.7553	1.53	14.379		2.52875	0.141631	2.52917	-0.0700951		6.52708	0.168324	6.52792	0.370502		5.52667	0.17643	5.5275	0.144482		1.52708	-0.202179	1.52958	-0.121593		3.12875	1.50333	2.038	0.0038147	3.12958	0.0171661	3.12792	0.0100136	3.12958	0.0286102
	1.53333	15.7542	1.53333	16.3054		2.53208	0.144015	2.5325	-0.0691414		6.53042	0.1688	6.53125	0.371933		5.53	0.181675	5.53083	0.14782		1.53042	-0.199795	1.53292	-0.116825		3.13208	1.50667	2.44904	0.00190735	3.13292	0.0171661	3.13125	0.00953674	3.13292	0.0309944
	1.53667	17.2834	1.53667	17.6964		2.53542	0.1464	2.53583	-0.0667572		6.53375	0.1688	6.53458	0.370979		5.53333	0.187874	5.53417	0.153065		1.53375	-0.199318	1.53625	-0.112057		3.13542	1.51	3.10707	0.000953674	3.13625	0.0181198	3.13458	0.00905991	3.13625	0.0329018
	1.54	18.1751	1.54	18.4021		2.53875	0.146876	2.53917	-0.0629425		6.53708	0.167847	6.53792	0.369072		5.53667	0.195026	5.5375	0.158787		1.53708	-0.200272	1.53958	-0.108719		3.13875	1.51333	4.08649	0.000953674	3.13958	0.0195503	3.13792	0.00953674	3.13958	0.0343323
	1.54333	18.3492	1.54333	18.3711		2.54208	0.145446	2.5425	-0.0596046		6.54042	0.166893	6.54125	0.368118		5.54	0.201225	5.54083	0.165939		1.54042	-0.201225	1.54292	-0.106335		3.14208	1.51667	5.4431	0.000953674	3.14292	0.0200272	3.14125	0.0109673	3.14292	0.0343323
	1.54667	17.8227	1.54667	17.6482		2.54542	0.142585	2.54583	-0.0596046		6.54375	0.166416	6.54458	0.367165		5.54333	0.205517	5.54417	0.174999		1.54375	-0.201702	1.54625	-0.104904		3.14542	1.52	7.18546	0.00143051	3.14625	0.020504	3.14458	0.0128746	3.14625	0.0348091
	1.55	16.6965	1.55	16.3593		2.54875	0.138293	2.54917	-0.0605583		6.54708	0.165462	6.54792	0.36478		5.54667	0.210285	5.5475	0.185013		1.54708	-0.201702	1.54958	-0.103474		3.14875	1.52333	9.2535	0.00286102	3.14958	0.0209808	3.14792	0.0157356	3.14958	0.0348091
	1.55333	15.1286	1.55333	14.6775		2.55208	0.134002	2.5525	-0.061512		6.55042	0.164986	6.55125	0.361443		5.55	0.217438	5.55083	0.193596		1.55042	-0.202179	1.55292	-0.103474		3.15208	1.52667	11.5104	0.00476837	3.15292	0.0214577	3.15125	0.017643	3.15292	0.0343323
	1.55667	13.2966	1.55667	12.7873		2.55542	0.12971	2.55583	-0.0629425		6.55375	0.164986	6.55458	0.359535		5.55333	0.226974	5.55417	0.200272		1.55375	-0.202179	1.55625	-0.104427		3.15542	1.53	13.7553	0.00619888	3.15625	0.0214577	3.15458	0.0195503	3.15625	0.0333786
	1.56	11.3697	1.56	10.8528		2.55875	0.126849	2.55917	-0.0648499		6.55708	0.166416	6.55792	0.358582		5.55667	0.236988	5.5575	0.20647		1.55708	-0.201702	1.55958	-0.105858		3.15875	1.53333	15.7542	0.00619888	3.15958	0.0214577	3.15792	0.020504	3.15958	0.0324249
	1.56333	9.48668	1.56333	9.00173		2.56208	0.123511	2.5625	-0.067234		6.56042	0.168324	6.56125	0.357628		5.56	0.247002	5.56083	0.213623		1.56042	-0.201225	1.56292	-0.108242		3.16208	1.53667	17.2834	0.00619888	3.16292	0.0219345	3.16125	0.0214577	3.16292	0.0319481
	1.56667	7.7467	1.56667	7.31897		2.56542	0.121604	2.56583	-0.0677109		6.56375	0.170708	6.56458	0.357628		5.56333	0.257492	5.56417	0.222206		1.56375	-0.200748	1.56625	-0.111103		3.16542	1.54	18.1751	0.00524521	3.16625	0.023365	3.16458	0.0219345	3.16625	0.0333786
	1.57	6.20937	1.57	5.85032		2.56875	0.122081	2.56917	-0.0677109		6.56708	0.173569	6.56792	0.360012		5.56667	0.266552	5.5675	0.231266		1.56708	-0.199795	1.56958	-0.113487		3.16875	1.54333	18.3492	0.00476837	3.16958	0.0252724	3.16792	0.0228882	3.16958	0.035286
	1.57333	4.90093	1.57333	4.61054		2.57208	0.124942	2.5725	-0.0677109		6.57042	0.17643	6.57125	0.36335		5.57	0.274181	5.57083	0.243664		1.57042	-0.199795	1.57292	-0.115395		3.17208	1.54667	17.8227	0.00524521	3.17292	0.0281334	3.17125	0.0238419	3.17292	0.0386238
	1.57667	3.82185	1.57667	3.59392		2.57542	0.128757	2.57583	-0.0677109		6.57375	0.17786	6.57458	0.365734		5.57333	0.280857	5.57417	0.258923		1.57375	-0.199795	1.57625	-0.118256		3.17542	1.55	16.6965	0.00715256	3.17625	0.0319481	3.17458	0.0252724	3.17625	0.043869
	1.58	2.95448	1.58	2.77948		2.57875	0.132094	2.57917	-0.0677109		6.57708	0.178337	6.57792	0.367641		5.57667	0.288963	5.5775	0.276089		1.57708	-0.200272	1.57958	-0.12064		3.17875	1.55333	15.1286	0.00953674	3.17958	0.0371933	3.17792	0.0281334	3.17958	0.0524521
	1.58333	2.27213	1.58333	2.13957		2.58208	0.135909	2.5825	-0.0681877		6.58042	0.179291	6.58125	0.369549		5.58	0.298977	5.58083	0.293255		1.58042	-0.201702	1.58292	-0.123501		3.18208	1.55667	13.2966	0.0128746	3.18292	0.0433922	3.18125	0.0338554	3.18292	0.0634193
	1.58667	1.74427	1.58667	1.64509		2.58542	0.13877	2.58583	-0.0681877		6.58375	0.179768	6.58458	0.370979		5.58333	0.310898	5.58417	0.309467		1.58375	-0.203609	1.58625	-0.126362		3.18542	1.56	11.3697	0.0162125	3.18625	0.0524521	3.18458	0.0419617	3.18625	0.0782013
	1.59	1.34087	1.59	1.26839		2.58875	0.140201	2.58917	-0.0686646		6.58708	0.179291	6.58792	0.370502		5.58667	0.323296	5.5875	0.32568		1.58708	-0.20504	1.58958	-0.128746		3.18875	1.56333	9.48668	0.0200272	3.18958	0.0667572	3.18792	0.0529289	3.18958	0.101566
	1.59333	1.03426	1.59333	0.983715		2.59208	0.138293	2.5925	-0.0686646		6.59042	0.178337	6.59125	0.369549		5.59	0.337601	5.59083	0.340462		1.59042	-0.204563	1.59292	-0.13113		3.19208	1.56667	7.7467	0.023365	3.19292	0.0896454	3.19125	0.0691414	3.19292	0.137329
	1.59667	0.800133	1.59667	0.771046		2.59542	0.134479	2.59583	-0.0691414		6.59375	0.176907	6.59458	0.368118		5.59333	0.353813	5.59417	0.352383		1.59375	-0.202179	1.59625	-0.133514		3.19542	1.57	6.20937	0.0271797	3.19625	0.123501	3.19458	0.0953674	3.19625	0.189781
	1.6	0.621319	1.6	0.613213		2.59875	0.130187	2.59917	-0.0691414		6.59708	0.17643	6.59792	0.365734		5.59667	0.370026	5.5975	0.362396		1.59708	-0.199318	1.59958	-0.135899		3.19875	1.57333	4.90093	0.0309944	3.19958	0.173092	3.19792	0.134945	3.19958	0.266552
	1.60333	0.483513	1.60333	0.495911		2.60208	0.127326	2.6025	-0.0681877		6.60042	0.17643	6.60125	0.36335		5.6	0.384808	5.60083	0.371933		1.60042	-0.196934	1.60292	-0.137329		3.20208	1.57667	3.82185	0.038147	3.20292	0.246048	3.20125	0.193119	3.20292	0.379562
	1.60667	0.376225	1.60667	0.410557		2.60542	0.125419	2.60583	-0.0677109		6.60375	0.17643	6.60458	0.362396		5.60333	0.398636	5.60417	0.38147		1.60375	-0.19455	1.60625	-0.137806		3.20542	1.58	2.95448	0.0495911	3.20625	0.352383	3.20458	0.27895	3.20625	0.542641
	1.61	0.291348	1.61	0.349045		2.60875	0.124465	2.60917	-0.0677109		6.60708	0.17643	6.60792	0.362873		5.60667	0.412464	5.6075	0.389576		1.60708	-0.191689	1.60958	-0.139713		3.20875	1.58333	2.27213	0.0681877	3.20958	0.504494	3.20792	0.404358	3.20958	0.772953
	1.61333	0.22459	1.61333	0.305653		2.61208	0.124942	2.6125	-0.0686646		6.61042	0.17643	6.61125	0.363827		5.61	0.426769	5.61083	0.397205		1.61042	-0.190735	1.61292	-0.142097		3.21208	1.58667	1.74427	0.0967979	3.21292	0.719547	3.21125	0.584602	3.21292	1.09291
	1.61667	0.172138	1.61667	0.276089		2.61542	0.126849	2.61583	-0.0686646		6.61375	0.178337	6.61458	0.36478		5.61333	0.441551	5.61417	0.404835		1.61375	-0.191689	1.61625	-0.144005		3.21542	1.59	1.34087	0.141144	3.21625	1.019	3.21458	0.836372	3.21625	1.53112
	1.62	0.132084	1.62	0.256538		2.61875	0.12971	2.61917	-0.0691414		6.61708	0.178814	6.61792	0.365257		5.61667	0.455379	5.6175	0.411034		1.61708	-0.193596	1.61958	-0.144958		3.21875	1.59333	1.03426	0.20647	3.21958	1.43099	3.21792	1.18303	3.21958	2.12097
	1.62333	0.102043	1.62333	0.245094		2.62208	0.131618	2.6225	-0.0696182		6.62042	0.17786	6.62125	0.365734		5.62	0.468254	5.62083	0.414848		1.62042	-0.19598	1.62292	-0.146389		3.22208	1.59667	0.800133	0.300884	3.22292	1.98603	3.22125	1.65319	3.22292	2.89726
	1.62667	0.0805855	1.62667	0.238419		2.62542	0.131141	2.62583	-0.0691414		6.62375	0.176907	6.62458	0.365734		5.62333	0.479221	5.62417	0.415802		1.62375	-0.198364	1.62625	-0.148773		3.22542	1.6	0.621319	0.436783	3.22625	2.7194	3.22458	2.27976	3.22625	3.89767
	1.63	0.0662804	1.63	0.234127		2.62875	0.129233	2.62917	-0.0681877		6.62708	0.17786	6.62792	0.365734		5.62667	0.489712	5.6275	0.415802		1.62708	-0.201702	1.62958	-0.151634		3.22875	1.60333	0.483513	0.629425	3.22958	3.66879	3.22792	3.09896	3.22958	5.16129
	1.63333	0.058651	1.63333	0.230312		2.63208	0.127326	2.6325	-0.0662804		6.63042	0.180244	6.63125	0.366211		5.63	0.499725	5.63083	0.416279		1.63042	-0.204086	1.63292	-0.154495		3.23208	1.60667	0.376225	0.898838	3.23292	4.87375	3.23125	4.15087	3.23292	6.72817
	1.63667	0.0548363	1.63667	0.225544		2.63542	0.125896	2.63583	-0.064373		6.63375	0.181675	6.63458	0.367165		5.63333	0.507355	5.63417	0.414371		1.63375	-0.203609	1.63625	-0.157356		3.23542	1.61	0.291348	1.26982	3.23625	6.37484	3.23458	5.47504	3.23625	8.63218
	1.64	0.0538826	1.64	0.218868		2.63875	0.123988	2.63917	-0.0629425		6.63708	0.182629	6.63792	0.368595		5.63667	0.513077	5.6375	0.409603		1.63708	-0.202179	1.63958	-0.161648		3.23875	1.61333	0.22459	1.77097	3.23958	8.20589	3.23792	7.10964	3.23958	10.8972
	1.64333	0.0538826	1.64333	0.210762		2.64208	0.123035	2.6425	-0.0619888		6.64042	0.183582	6.64125	0.369072		5.64	0.518322	5.64083	0.403881		1.64042	-0.200272	1.64292	-0.165939		3.24208	1.61667	0.172138	2.43521	3.24292	10.3936	3.24125	9.08375	3.24292	13.5326
	1.64667	0.0534058	1.64667	0.199795		2.64542	0.121604	2.64583	-0.0624657		6.64375	0.185013	6.64458	0.369072		5.64333	0.523567	5.64417	0.398636		1.64375	-0.198364	1.64625	-0.169277		3.24542	1.62	0.132084	3.29828	3.24625	12.9514	3.24458	11.4174	3.24625	16.5291
	1.65	0.0524521	1.65	0.186443		2.64875	0.12065	2.64917	-0.0638962		6.64708	0.18549	6.64792	0.366688		5.64667	0.527859	5.6475	0.39196		1.64708	-0.19598	1.64958	-0.172138		3.24875	1.62333	0.102043	4.40025	3.24958	15.8734	3.24792	14.1125	3.24958	19.8522
	1.65333	0.0491142	1.65333	0.172615		2.65208	0.120174	2.6525	-0.0658035		6.65042	0.184059	6.65125	0.362873		5.65	0.53072	5.65083	0.381947		1.65042	-0.193596	1.65292	-0.174522		3.25208	1.62667	0.0805855	5.77974	3.25292	19.1312	3.25125	17.1523	3.25292	23.4413
	1.65667	0.0452995	1.65667	0.158787		2.65542	0.118266	2.65583	-0.0667572		6.65375	0.181675	6.65458	0.358582		5.65333	0.531197	5.65417	0.37241		1.65375	-0.192165	1.65625	-0.178337		3.25542	1.63	0.0662804	7.47252	3.25625	22.6717	3.25458	20.4959	3.25625	27.2102
	1.66	0.041008	1.66	0.147343		2.65875	0.116359	2.65917	-0.0662804		6.65708	0.179768	6.65792	0.356197		5.65667	0.529289	5.6575	0.364304		1.65708	-0.191212	1.65958	-0.182152		3.25875	1.63333	0.058651	9.50718	3.25958	26.4153	3.25792	24.0793	3.25958	31.0535
	1.66333	0.0371933	1.66333	0.137329		2.66208	0.114451	2.6625	-0.0658035		6.66042	0.17786	6.66125	0.355244		5.66	0.526428	5.66083	0.357628		1.66042	-0.191689	1.66292	-0.186443		3.26208	1.63667	0.0548363	11.9019	3.26292	30.2601	3.26125	27.8153	3.26292	34.8477
	1.66667	0.0343323	1.66667	0.130653		2.66542	0.113975	2.66583	-0.064373		6.66375	0.175953	6.66458	0.356197		5.66333	0.521183	5.66417	0.350475		1.66375	-0.192165	1.66625	-0.191689		3.26542	1.64	0.0538826	14.6618	3.26625	34.0848	3.26458	31.5957	3.26625	38.4579
	1.67	0.0338554	1.67	0.128269		2.66875	0.114928	2.66917	-0.0638962		6.66708	0.174522	6.66792	0.358582		5.66667	0.514984	5.6675	0.343323		1.66708	-0.194073	1.66958	-0.196934		3.26875	1.64333	0.0538826	17.7665	3.26958	37.7579	3.26792	35.2964	3.26958	41.748
	1.67333	0.0376701	1.67333	0.130653		2.67208	0.116359	2.6725	-0.0638962		6.67042	0.174522	6.67125	0.361919		5.67	0.507355	5.67083	0.335217		1.67042	-0.19598	1.67292	-0.202179		3.27208	1.64667	0.0534058	21.1749	3.27292	41.142	3.27125	38.7826	3.27292	44.5871
	1.67667	0.043869	1.67667	0.137329		2.67542	0.118743	2.67583	-0.0648499		6.67375	0.175476	6.67458	0.365257		5.67333	0.499725	5.67417	0.324726		1.67375	-0.197887	1.67625	-0.205994		3.27542	1.65	0.0524521	24.8203	3.27625	44.1046	3.27458	41.9202	3.27625	46.8597
	1.68	0.0524521	1.68	0.146389		2.67875	0.121127	2.67917	-0.0662804		6.67708	0.176907	6.67792	0.368118		5.67667	0.492573	5.6775	0.313282		1.67708	-0.198841	1.67958	-0.208855		3.27875	1.65333	0.0491142	28.6136	3.27958	46.5245	3.27792	44.5824	3.27958	48.4729
	1.68333	0.0605583	1.68333	0.157833		2.68208	0.123988	2.6825	-0.0696182		6.68042	0.179291	6.68125	0.370026		5.68	0.48399	5.68083	0.301838		1.68042	-0.200748	1.68292	-0.210762		3.28208	1.65667	0.0452995	32.4426	3.28292	48.3036	3.28125	46.6595	3.28292	49.3631
	1.68667	0.0662804	1.68667	0.169277		2.68542	0.126849	2.68583	-0.0729561		6.68375	0.181675	6.68458	0.371456		5.68333	0.473499	5.68417	0.291348		1.68375	-0.200748	1.68625	-0.212193		3.28542	1.66	0.041008	36.1805	3.28625	49.3722	3.28458	48.0671	3.28625	49.5028
	1.69	0.0658035	1.69	0.178337		2.68875	0.12971	2.68917	-0.0748634		6.68708	0.182629	6.68792	0.371933		5.68667	0.460625	5.6875	0.28038		1.68708	-0.199318	1.68958	-0.212669		3.28875	1.66333	0.0371933	39.6938	3.28958	49.6945	3.28792	48.7537	3.28958	48.9011
	1.69333	0.0553131	1.69333	0.180244		2.69208	0.130664	2.6925	-0.0739098		6.69042	0.181675	6.69125	0.371933		5.69	0.444889	5.69083	0.26989		1.69042	-0.197411	1.69292	-0.213623		3.29208	1.66667	0.0343323	42.85	3.29292	49.2687	3.29125	48.7008	3.29292	47.6003
	1.69667	0.0329018	1.69667	0.173569		2.69542	0.130664	2.69583	-0.0724792		6.69375	0.179291	6.69458	0.371456		5.69333	0.426769	5.69417	0.26083		1.69375	-0.19598	1.69625	-0.215054		3.29542	1.67	0.0338554	45.5251	3.29625	48.1296	3.29458	47.9269	3.29625	45.6724
	1.7	-0.000476837	1.7	0.159264		2.69875	0.130187	2.69917	-0.0705719		6.69708	0.17643	6.69792	0.370979		5.69667	0.409603	5.6975	0.25177		1.69708	-0.195503	1.69958	-0.217438		3.29875	1.67333	0.0376701	47.6112	3.29958	46.3438	3.29792	46.4835	3.29958	43.2129
	1.70333	-0.0429153	1.70333	0.140667		2.70208	0.12971	2.7025	-0.0681877		6.70042	0.172615	6.70125	0.370979		5.7	0.393867	5.70083	0.24128		1.70042	-0.195026	1.70292	-0.219822		3.30208	1.67667	0.043869	49.027	3.30292	44.003	3.30125	44.4465	3.30292	40.3347
	1.70667	-0.0901222	1.70667	0.123024		2.70542	0.12828	2.70583	-0.0638962		6.70375	0.169277	6.70458	0.370502		5.70333	0.380516	5.70417	0.227451		1.70375	-0.196457	1.70625	-0.222683		3.30542	1.68	0.0524521	49.7198	3.30625	41.214	3.30458	41.913	3.30625	37.1566
	1.71	-0.137329	1.71	0.114918		2.70875	0.125896	2.70917	-0.0596046		6.70708	0.167847	6.70792	0.369549		5.70667	0.369072	5.7075	0.213146		1.70708	-0.197411	1.70958	-0.22459		3.30875	1.68333	0.0605583	49.6726	3.30958	38.094	3.30792	38.9948	3.30958	33.7958
	1.71333	-0.177383	1.71333	0.123501		2.71208	0.124942	2.7125	-0.0572205		6.71042	0.168324	6.71125	0.368595		5.71	0.359535	5.71083	0.198841		1.71042	-0.198364	1.71292	-0.225067		3.31208	1.68667	0.0662804	48.9006	3.31292	34.7633	3.31125	35.809	3.31292	30.365
	1.71667	-0.205517	1.71667	0.153065		2.71542	0.126372	2.71583	-0.0567436		6.71375	0.171661	6.71458	0.368118		5.71333	0.349998	5.71417	0.18692		1.71375	-0.197887	1.71625	-0.224113		3.31542	1.69	0.0658035	47.452	3.31625	31.3373	3.31458	32.4726	3.31625	26.9666
	1.72	-0.220776	1.72	0.203133		2.71875	0.126849	2.71917	-0.0562668		6.71708	0.174999	6.71792	0.367165		5.71667	0.339031	5.7175	0.177383		1.71708	-0.196457	1.71958	-0.224113		3.31875	1.69333	0.0553131	45.404	3.31958	27.9188	3.31792	29.0947	3.31958	23.6869
	1.72333	-0.22316	1.72333	0.267982		2.72208	0.125896	2.7225	-0.0548363		6.72042	0.178337	6.72125	0.366211		5.72	0.327587	5.72083	0.170708		1.72042	-0.194073	1.72292	-0.225067		3.32208	1.69667	0.0329018	42.8553	3.32292	24.5976	3.32125	25.7716	3.32292	20.5922
	1.72667	-0.216484	1.72667	0.339508		2.72542	0.123988	2.72583	-0.0543594		6.72375	0.181198	6.72458	0.365734		5.72333	0.31662	5.72417	0.165939		1.72375	-0.190735	1.72625	-0.226021		3.32542	1.7	-0.000476837	39.9179	3.32625	21.4458	3.32458	22.5835	3.32625	17.7321
	1.73	-0.203133	1.73	0.406265		2.72875	0.123988	2.72917	-0.0562668		6.72708	0.181675	6.72792	0.365734		5.72667	0.305653	5.7275	0.161648		1.72708	-0.187397	1.72958	-0.228405		3.32875	1.70333	-0.0429153	36.7069	3.32958	18.518	3.32792	19.5928	3.32958	15.1381
	1.73333	-0.187874	1.73333	0.458717		2.73208	0.124465	2.7325	-0.0581741		6.73042	0.182152	6.73125	0.365734		5.73	0.294685	5.73083	0.157833		1.73042	-0.18549	1.73292	-0.23222		3.33208	1.70667	-0.0901222	33.339	3.33292	15.8496	3.33125	16.8419	3.33292	12.8245
	1.73667	-0.173569	1.73667	0.490665		2.73542	0.124465	2.73583	-0.0596046		6.73375	0.182629	6.73458	0.367641		5.73333	0.285149	5.73417	0.152588		1.73375	-0.18549	1.73625	-0.238419		3.33542	1.71	-0.137329	29.9215	3.33625	13.4578	3.33458	14.3557	3.33625	10.7899
	1.74	-0.161171	1.74	0.499725		2.73875	0.124465	2.73917	-0.061512		6.73708	0.182152	6.73792	0.370026		5.73667	0.278473	5.7375	0.146389		1.73708	-0.187397	1.73958	-0.244141		3.33875	1.71333	-0.177383	26.5517	3.33958	11.3473	3.33792	12.1446	3.33958	9.02462
	1.74333	-0.151157	1.74333	0.485897		2.74208	0.125896	2.7425	-0.0638962		6.74042	0.181675	6.74125	0.371456		5.74	0.271797	5.74083	0.137806		1.74042	-0.190735	1.74292	-0.248909		3.34208	1.71667	-0.205517	23.3097	3.34292	9.51052	3.34125	10.2053	3.34292	7.51209
	1.74667	-0.143051	1.74667	0.453949		2.74542	0.128757	2.74583	-0.0667572		6.74375	0.181675	6.74458	0.37241		5.74333	0.264168	5.74417	0.13113		1.74375	-0.193596	1.74625	-0.25177		3.34542	1.72	-0.220776	20.2594	3.34625	7.93171	3.34458	8.52776	3.34625	6.2294
	1.75	-0.135899	1.75	0.41008		2.74875	0.128757	2.74917	-0.0681877		6.74708	0.183105	6.74792	0.372887		5.74667	0.256062	5.7475	0.127316		1.74708	-0.195503	1.74958	-0.253677		3.34875	1.72333	-0.22316	17.4451	3.34958	6.58941	3.34792	7.09248	3.34958	5.15175
	1.75333	-0.130177	1.75333	0.359058		2.75208	0.125896	2.7525	-0.0691414		6.75042	0.183582	6.75125	0.374317		5.75	0.249386	5.75083	0.124454		1.75042	-0.19598	1.75292	-0.254631		3.35208	1.72667	-0.216484	14.8959	3.35292	5.45788	3.35125	5.87845	3.35292	4.25339
	1.75667	-0.125885	1.75667	0.306606		2.75542	0.121127	2.75583	-0.0700951		6.75375	0.182629	6.75458	0.374317		5.75333	0.244141	5.75417	0.122547		1.75375	-0.195026	1.75625	-0.255585		3.35542	1.73	-0.203133	12.6247	3.35625	4.51231	3.35458	4.85992	3.35625	3.51
	1.76	-0.123501	1.76	0.257492		2.75875	0.117789	2.75917	-0.0700951		6.75708	0.181675	6.75792	0.373363		5.75667	0.240326	5.7575	0.121593		1.75708	-0.191689	1.75958	-0.257015		3.35875	1.73333	-0.187874	10.6301	3.35958	3.72744	3.35792	4.01163	3.35958	2.89774
	1.76333	-0.122547	1.76333	0.213146		2.76208	0.115882	2.7625	-0.0696182		6.76042	0.180244	6.76125	0.37241		5.76	0.236034	5.76083	0.121117		1.76042	-0.18692	1.76292	-0.258923		3.36208	1.73667	-0.173569	8.90064	3.36292	3.07989	3.36125	3.31068	3.36292	2.3942
	1.76667	-0.123024	1.76667	0.174999		2.76542	0.113498	2.76583	-0.0691414		6.76375	0.178337	6.76458	0.372887		5.76333	0.231743	5.76417	0.118256		1.76375	-0.184059	1.76625	-0.261307		3.36542	1.74	-0.161171	7.4172	3.36625	2.54774	3.36458	2.73418	3.36625	1.98174
	1.77	-0.123978	1.77	0.143051		2.76875	0.112544	2.76917	-0.0691414		6.76708	0.176907	6.76792	0.374317		5.76667	0.227928	5.7675	0.114918		1.76708	-0.184059	1.76958	-0.264168		3.36875	1.74333	-0.151157	6.15883	3.36958	2.11048	3.36792	2.26068	3.36958	1.64413
	1.77333	-0.125408	1.77333	0.115871		2.77208	0.113021	2.7725	-0.0686646		6.77042	0.17643	6.77125	0.376701		5.77	0.224113	5.77083	0.113487		1.77042	-0.185966	1.77292	-0.265598		3.37208	1.74667	-0.143051	5.1012	3.37292	1.75238	3.37125	1.87111	3.37292	1.36852
	1.77667	-0.126362	1.77667	0.0934601		2.77542	0.115405	2.77583	-0.067234		6.77375	0.17643	6.77458	0.379562		5.77333	0.221729	5.77417	0.11301		1.77375	-0.18692	1.77625	-0.265598		3.37542	1.75	-0.135899	4.2181	3.37625	1.4596	3.37458	1.55258	3.37625	1.14298
	1.78	-0.126839	1.78	0.0758171		2.77875	0.116836	2.77917	-0.0658035		6.77708	0.175953	6.77792	0.381947		5.77667	0.219822	5.7775	0.11301		1.77708	-0.186443	1.77958	-0.262737		3.37875	1.75333	-0.130177	3.48616	3.37958	1.2207	3.37792	1.29271	3.37958	0.959396
	1.78333	-0.128269	1.78333	0.061512		2.78208	0.118743	2.7825	-0.0648499		6.78042	0.175953	6.78125	0.382423		5.78	0.219822	5.78083	0.113964		1.78042	-0.185013	1.78292	-0.257969		3.38208	1.75667	-0.125885	2.882	3.38292	1.02472	3.38125	1.08004	3.38292	0.808239
	1.78667	-0.130177	1.78667	0.0510216		2.78542	0.12065	2.78583	-0.0653267		6.78375	0.178337	6.78458	0.382423		5.78333	0.219822	5.78417	0.116348		1.78375	-0.182629	1.78625	-0.251293		3.38542	1.76	-0.123501	2.38609	3.38625	0.864029	3.38458	0.905991	3.38625	0.683308
	1.79	-0.132561	1.79	0.0443459		2.78875	0.123511	2.78917	-0.0653267		6.78708	0.181198	6.78792	0.381947		5.78667	0.219345	5.7875	0.117779		1.78708	-0.180244	1.78958	-0.244617		3.38875	1.76333	-0.122547	1.9784	3.38958	0.731945	3.38792	0.763893	3.38958	0.579357
	1.79333	-0.134945	1.79333	0.0395775		2.79208	0.126849	2.7925	-0.0648499		6.79042	0.185013	6.79125	0.381947		5.79	0.216961	5.79083	0.117302		1.79042	-0.178814	1.79292	-0.238895		3.39208	1.76667	-0.123024	1.64509	3.39292	0.622272	3.39125	0.647545	3.39292	0.49305
	1.79667	-0.137329	1.79667	0.0362396		2.79542	0.130187	2.79583	-0.0634193		6.79375	0.189304	6.79458	0.38147		5.79333	0.212193	5.79417	0.115395		1.79375	-0.17786	1.79625	-0.234604		3.39542	1.77	-0.123978	1.37186	3.39625	0.531673	3.39458	0.551701	3.39625	0.422001
	1.8	-0.13876	1.8	0.0333786		2.79875	0.132571	2.79917	-0.0619888		6.79708	0.194073	6.79792	0.382423		5.79667	0.206947	5.7975	0.113487		1.79708	-0.17786	1.79958	-0.231743		3.39875	1.77333	-0.125408	1.1487	3.39958	0.455379	3.39792	0.471115	3.39958	0.362873
	1.80333	-0.139713	1.80333	0.0314713		2.80208	0.133525	2.8025	-0.0596046		6.80042	0.197887	6.80125	0.384331		5.8	0.202179	5.80083	0.110626		1.80042	-0.178337	1.80292	-0.229359		3.40208	1.77667	-0.126362	0.965118	3.40292	0.39053	3.40125	0.402451	3.40292	0.314236
	1.80667	-0.139713	1.80667	0.0286102		2.80542	0.132094	2.80583	-0.0567436		6.80375	0.198841	6.80458	0.385761		5.80333	0.199318	5.80417	0.107765		1.80375	-0.178337	1.80625	-0.227451		3.40542	1.78	-0.126839	0.814915	3.40625	0.336647	3.40458	0.344276	3.40625	0.274181
	1.81	-0.13876	1.81	0.026226		2.80875	0.129233	2.80917	-0.0548363		6.80708	0.196934	6.80792	0.385284		5.80667	0.199795	5.8075	0.105858		1.80708	-0.177383	1.80958	-0.22459		3.40875	1.78333	-0.128269	0.690937	3.40958	0.291824	3.40792	0.295639	3.40958	0.240326
	1.81333	-0.13876	1.81333	0.0247955		2.81208	0.126849	2.8125	-0.0529289		6.81042	0.193596	6.81125	0.383377		5.81	0.203609	5.81083	0.104904		1.81042	-0.175476	1.81292	-0.220776		3.41208	1.78667	-0.130177	0.58794	3.41292	0.255108	3.41125	0.255108	3.41292	0.212669
	1.81667	-0.13876	1.81667	0.0243187		2.81542	0.124465	2.81583	-0.0514984		6.81375	0.189781	6.81458	0.380993		5.81333	0.207901	5.81417	0.105381		1.81375	-0.174999	1.81625	-0.21553		3.41542	1.79	-0.132561	0.501633	3.41625	0.22459	3.41458	0.221252	3.41625	0.189304
	1.82	-0.138283	1.82	0.0243187		2.81875	0.122081	2.81917	-0.0510216		6.81708	0.186443	6.81792	0.379562		5.81667	0.210285	5.8175	0.105381		1.81708	-0.174999	1.81958	-0.209808		3.41875	1.79333	-0.134945	0.429153	3.41958	0.199318	3.41792	0.194073	3.41958	0.169754
	1.82333	-0.138283	1.82333	0.0238419		2.82208	0.120174	2.8225	-0.0519753		6.82042	0.182629	6.82125	0.379086		5.82	0.210285	5.82083	0.105381		1.82042	-0.175476	1.82292	-0.20504		3.42208	1.79667	-0.137329	0.369549	3.42292	0.178814	3.42125	0.172615	3.42292	0.153065
	1.82667	-0.137806	1.82667	0.0238419		2.82542	0.118743	2.82583	-0.0543594		6.82375	0.179768	6.82458	0.380039		5.82333	0.208378	5.82417	0.105381		1.82375	-0.17643	1.82625	-0.202656		3.42542	1.8	-0.13876	0.319958	3.42625	0.161648	3.42458	0.155449	3.42625	0.139236
	1.83	-0.137329	1.83	0.0228882		2.82875	0.118266	2.82917	-0.0557899		6.82708	0.177383	6.82792	0.3829		5.82667	0.206947	5.8275	0.105858		1.82708	-0.178337	1.82958	-0.202179		3.42875	1.80333	-0.139713	0.279427	3.42958	0.146866	3.42792	0.140667	3.42958	0.128269
	1.83333	-0.136852	1.83333	0.0219345		2.83208	0.118266	2.8325	-0.0572205		6.83042	0.176907	6.83125	0.385284		5.83	0.203609	5.83083	0.105858		1.83042	-0.181198	1.83292	-0.203133		3.43208	1.80667	-0.139713	0.245571	3.43292	0.134945	3.43125	0.128269	3.43292	0.119209
	1.83667	-0.136852	1.83667	0.0209808		2.83542	0.11922	2.83583	-0.0605583		6.83375	0.17643	6.83458	0.386715		5.83333	0.199795	5.83417	0.103951		1.83375	-0.182629	1.83625	-0.203609		3.43542	1.81	-0.13876	0.216484	3.43625	0.125408	3.43458	0.117779	3.43625	0.111103
	1.84	-0.137806	1.84	0.0200272		2.83875	0.121604	2.83917	-0.064373		6.83708	0.176907	6.83792	0.386715		5.83667	0.196457	5.8375	0.100613		1.83708	-0.183582	1.83958	-0.203609		3.43875	1.81333	-0.13876	0.191689	3.43958	0.116825	3.43792	0.109196	3.43958	0.103474
	1.84333	-0.138283	1.84333	0.020504		2.84208	0.124942	2.8425	-0.0667572		6.84042	0.178337	6.84125	0.386715		5.84	0.19598	5.84083	0.0982285		1.84042	-0.184536	1.84292	-0.202656		3.44208	1.81667	-0.13876	0.170708	3.44292	0.108719	3.44125	0.101566	3.44292	0.0977516
	1.84667	-0.13876	1.84667	0.0209808		2.84542	0.127326	2.84583	-0.0681877		6.84375	0.179768	6.84458	0.387192		5.84333	0.196934	5.84417	0.0972748		1.84375	-0.184536	1.84625	-0.199318		3.44542	1.82	-0.138283	0.152588	3.44625	0.100613	3.44458	0.0944138	3.44625	0.0929832
	1.85	-0.139236	1.85	0.0224113		2.84875	0.127326	2.84917	-0.0696182		6.84708	0.181675	6.84792	0.387192		5.84667	0.197411	5.8475	0.0963211		1.84708	-0.184059	1.84958	-0.195503		3.44875	1.82333	-0.138283	0.137806	3.44958	0.0929832	3.44792	0.0882149	3.44958	0.0882149
	1.85333	-0.14019	1.85333	0.0247955		2.85208	0.126372	2.8525	-0.0715256		6.85042	0.183105	6.85125	0.387192		5.85	0.197887	5.85083	0.0953674		1.85042	-0.183105	1.85292	-0.192642		3.45208	1.82667	-0.137806	0.124931	3.45292	0.0858307	3.45125	0.0829697	3.45292	0.0834465
	1.85667	-0.141144	1.85667	0.0271797		2.85542	0.123511	2.85583	-0.0729561		6.85375	0.184059	6.85458	0.387192		5.85333	0.199318	5.85417	0.0958443		1.85375	-0.183105	1.85625	-0.191212		3.45542	1.83	-0.137329	0.113964	3.45625	0.079155	3.45458	0.0786781	3.45625	0.0786781
	1.86	-0.141144	1.86	0.0319481		2.85875	0.120174	2.85917	-0.0729561		6.85708	0.185966	6.85792	0.388145		5.85667	0.202656	5.8575	0.0991821		1.85708	-0.184059	1.85958	-0.191212		3.45875	1.83333	-0.136852	0.104427	3.45958	0.0734329	3.45792	0.0748634	3.45958	0.0748634
	1.86333	-0.140667	1.86333	0.0400543		2.86208	0.116836	2.8625	-0.0720024		6.86042	0.187397	6.86125	0.388622		5.86	0.20504	5.86083	0.103951		1.86042	-0.184536	1.86292	-0.192642		3.46208	1.83667	-0.136852	0.0963211	3.46292	0.0691414	3.46125	0.0715256	3.46292	0.0710487
	1.86667	-0.14019	1.86667	0.0567436		2.86542	0.114928	2.86583	-0.0715256		6.86375	0.188828	6.86458	0.389576		5.86333	0.20504	5.86417	0.107288		1.86375	-0.184536	1.86625	-0.196457		3.46542	1.84	-0.137806	0.0891685	3.46625	0.0667572	3.46458	0.0691414	3.46625	0.0681877
	1.87	-0.139713	1.87	0.0858307		2.86875	0.116359	2.86917	-0.0720024		6.86708	0.189781	6.86792	0.39053		5.86667	0.202656	5.8675	0.107765		1.86708	-0.183105	1.86958	-0.199318		3.46875	1.84333	-0.138283	0.0824928	3.46958	0.0658035	3.46792	0.067234	3.46958	0.0653267
	1.87333	-0.138283	1.87333	0.135899		2.87208	0.118743	2.8725	-0.0720024		6.87042	0.189304	6.87125	0.391483		5.87	0.199318	5.87083	0.105858		1.87042	-0.182152	1.87292	-0.199318		3.47208	1.84667	-0.13876	0.0762939	3.47292	0.0658035	3.47125	0.0648499	3.47292	0.0634193
	1.87667	-0.135899	1.87667	0.218391		2.87542	0.119697	2.87583	-0.0710487		6.87375	0.188351	6.87458	0.393391		5.87333	0.196457	5.87417	0.102997		1.87375	-0.181675	1.87625	-0.197411		3.47542	1.85	-0.139236	0.0720024	3.47625	0.0662804	3.47458	0.061512	3.47625	0.0619888
	1.88	-0.132084	1.88	0.350952		2.87875	0.118743	2.87917	-0.0705719		6.87708	0.187397	6.87792	0.395298		5.87667	0.19455	5.8775	0.0987053		1.87708	-0.180721	1.87958	-0.19598		3.47875	1.85333	-0.14019	0.0696182	3.47958	0.0667572	3.47792	0.0576973	3.47958	0.0600815
	1.88333	-0.126362	1.88333	0.555038		2.88208	0.118266	2.8825	-0.0720024		6.88042	0.187397	6.88125	0.396252		5.88	0.193596	5.88083	0.0934601		1.88042	-0.179768	1.88292	-0.195026		3.48208	1.85667	-0.141144	0.0667572	3.48292	0.0667572	3.48125	0.0538826	3.48292	0.0576973
	1.88667	-0.116825	1.88667	0.857353		2.88542	0.117789	2.88583	-0.0734329		6.88375	0.187874	6.88458	0.395298		5.88333	0.19455	5.88417	0.0886917		1.88375	-0.179291	1.88625	-0.19455		3.48542	1.86	-0.141144	0.0629425	3.48625	0.067234	3.48458	0.0500679	3.48625	0.0548363
	1.89	-0.100136	1.89	1.28746		2.88875	0.115882	2.88917	-0.0739098		6.88708	0.188828	6.88792	0.394344		5.88667	0.197887	5.8875	0.0858307		1.88708	-0.180721	1.88958	-0.19455		3.48875	1.86333	-0.140667	0.0600815	3.48958	0.0677109	3.48792	0.0462532	3.48958	0.0519753
	1.89333	-0.0729561	1.89333	1.87206		2.89208	0.113498	2.8925	-0.0739098		6.89042	0.190735	6.89125	0.394344		5.89	0.203609	5.89083	0.0863075		1.89042	-0.181675	1.89292	-0.196457		3.49208	1.86667	-0.14019	0.0591278	3.49292	0.0677109	3.49125	0.0433922	3.49292	0.0491142
	1.89667	-0.0314713	1.89667	2.6288		2.89542	0.111114	2.89583	-0.0753403		6.89375	0.192165	6.89458	0.393867		5.89333	0.208378	5.89417	0.0886917		1.89375	-0.180244	1.89625	-0.199318		3.49542	1.87	-0.139713	0.0596046	3.49625	0.0667572	3.49458	0.0414848	3.49625	0.0472069
	1.9	0.0290871	1.9	3.55911		2.89875	0.108729	2.89917	-0.0772476		6.89708	0.191689	6.89792	0.393391		5.89667	0.212669	5.8975	0.0905991		1.89708	-0.178337	1.89958	-0.203133		3.49875	1.87333	-0.138283	0.058651	3.49958	0.0653267	3.49792	0.041008	3.49958	0.0452995
	1.90333	0.113487	1.90333	4.64439		2.90208	0.106822	2.9025	-0.0777245		6.90042	0.189781	6.90125	0.39196		5.9	0.216007	5.90083	0.0905991		1.90042	-0.176907	1.90292	-0.206947		3.50208	1.87667	-0.135899	0.0567436	3.50292	0.064373	3.50125	0.0405312	3.50292	0.043869
	1.90667	0.224113	1.90667	5.8403		2.90542	0.104915	2.90583	-0.0762939		6.90375	0.18692	6.90458	0.390053		5.90333	0.218868	5.90417	0.0882149		1.90375	-0.17786	1.90625	-0.211239		3.50542	1.88	-0.132084	0.0543594	3.50625	0.0624657	3.50458	0.0395775	3.50625	0.0433922
	1.91	0.362873	1.91	7.07674		2.90875	0.103484	2.90917	-0.0748634		6.90708	0.185966	6.90792	0.388622		5.90667	0.221252	5.9075	0.0863075		1.90708	-0.180244	1.90958	-0.21553		3.50875	1.88333	-0.126362	0.0519753	3.50958	0.0596046	3.50792	0.0386238	3.50958	0.0429153
	1.91333	0.526905	1.91333	8.2674		2.91208	0.103007	2.9125	-0.0743866		6.91042	0.186443	6.91125	0.387669		5.91	0.222206	5.91083	0.084877		1.91042	-0.182629	1.91292	-0.219345		3.51208	1.88667	-0.116825	0.0486374	3.51292	0.0562668	3.51125	0.0371933	3.51292	0.0419617
	1.91667	0.709534	1.91667	9.31978		2.91542	0.101577	2.91583	-0.0748634		6.91375	0.189304	6.91458	0.386238		5.91333	0.222206	5.91417	0.0829697		1.91375	-0.185013	1.91625	-0.22316		3.51542	1.89	-0.100136	0.0448227	3.51625	0.0538826	3.51458	0.0362396	3.51625	0.041008
	1.92	0.899792	1.92	10.1461		2.91875	0.100146	2.91917	-0.0743866		6.91708	0.192642	6.91792	0.385284		5.91667	0.220299	5.9175	0.0810623		1.91708	-0.187874	1.91958	-0.225544		3.51875	1.89333	-0.0729561	0.0429153	3.51958	0.0519753	3.51792	0.0348091	3.51958	0.0400543
	1.92333	1.0848	1.92333	10.6792		2.92208	0.0991927	2.9225	-0.0739098		6.92042	0.195503	6.92125	0.385284		5.92	0.217915	5.92083	0.0810623		1.92042	-0.189781	1.92292	-0.226021		3.52208	1.89667	-0.0314713	0.0429153	3.52292	0.0505447	3.52125	0.0329018	3.52292	0.0391006
	1.92667	1.25074	1.92667	10.8819		2.92542	0.0977622	2.92583	-0.0762939		6.92375	0.197887	6.92458	0.387192		5.92333	0.216007	5.92417	0.0844002		1.92375	-0.190258	1.92625	-0.22459		3.52542	1.9	0.0290871	0.0429153	3.52625	0.0495911	3.52458	0.0314713	3.52625	0.0376701
	1.93	1.3833	1.93	10.7517		2.92875	0.0968085	2.92917	-0.0805855		6.92708	0.199795	6.92792	0.39053		5.92667	0.215054	5.9275	0.0872612		1.92708	-0.189781	1.92958	-0.22316		3.52875	1.90333	0.113487	0.0424385	3.52958	0.0486374	3.52792	0.0305176	3.52958	0.0362396
	1.93333	1.47152	1.93333	10.3183		2.93208	0.095378	2.9325	-0.0839233		6.93042	0.199318	6.93125	0.393391		5.93	0.215054	5.93083	0.0882149		1.93042	-0.189304	1.93292	-0.222206		3.53208	1.90667	0.224113	0.0405312	3.53292	0.0476837	3.53125	0.0295639	3.53292	0.035286
	1.93667	1.50967	1.93667	9.63593		2.93542	0.0949012	2.93583	-0.0858307		6.93375	0.196457	6.93458	0.396252		5.93333	0.215054	5.93417	0.087738		1.93375	-0.188351	1.93625	-0.222206		3.53542	1.91	0.362873	0.0386238	3.53625	0.0457764	3.53458	0.0290871	3.53625	0.0348091
	1.94	1.49727	1.94	8.77571		2.93875	0.095378	2.93917	-0.0863075		6.93708	0.193596	6.93792	0.399113		5.93667	0.21553	5.9375	0.0863075		1.93708	-0.187874	1.93958	-0.222683		3.53875	1.91333	0.526905	0.0367165	3.53958	0.0433922	3.53792	0.0290871	3.53958	0.0343323
	1.94333	1.43814	1.94333	7.80964		2.94208	0.0958548	2.9425	-0.0858307		6.94042	0.193596	6.94125	0.401497		5.94	0.214577	5.94083	0.084877		1.94042	-0.188351	1.94292	-0.223637		3.54208	1.91667	0.709534	0.0343323	3.54292	0.041008	3.54125	0.0300407	3.54292	0.0343323
	1.94667	1.33944	1.94667	6.80542		2.94542	0.095378	2.94583	-0.0829697		6.94375	0.194073	6.94458	0.403404		5.94333	0.212669	5.94417	0.0839233		1.94375	-0.188828	1.94625	-0.225067		3.54542	1.92	0.899792	0.0319481	3.54625	0.0391006	3.54458	0.0305176	3.54625	0.0343323
	1.95	1.21212	1.95	5.81837		2.94875	0.0949012	2.94917	-0.0786781		6.94708	0.193596	6.94792	0.404835		5.94667	0.211239	5.9475	0.0839233		1.94708	-0.188351	1.94958	-0.226974		3.54875	1.92333	1.0848	0.0300407	3.54958	0.0376701	3.54792	0.0300407	3.54958	0.0348091
	1.95333	1.06716	1.95333	4.88949		2.95208	0.0934707	2.9525	-0.0753403		6.95042	0.193596	6.95125	0.405312		5.95	0.210285	5.95083	0.0853539		1.95042	-0.187397	1.95292	-0.227928		3.55208	1.92667	1.25074	0.0295639	3.55292	0.0376701	3.55125	0.0290871	3.55292	0.0357628
	1.95667	0.915527	1.95667	4.04596		2.95542	0.0920401	2.95583	-0.0739098		6.95375	0.194073	6.95458	0.405788		5.95333	0.210285	5.95417	0.0886917		1.95375	-0.186443	1.95625	-0.228882		3.55542	1.93	1.3833	0.0290871	3.55625	0.038147	3.55458	0.0276566	3.55625	0.0362396
	1.96	0.76437	1.96	3.3021		2.95875	0.0906096	2.95917	-0.0729561		6.95708	0.195026	6.95792	0.405312		5.95667	0.211716	5.9575	0.0915527		1.95708	-0.18692	1.95958	-0.230789		3.55875	1.93333	1.47152	0.0286102	3.55958	0.0386238	3.55792	0.0257492	3.55958	0.0362396
	1.96333	0.620842	1.96333	2.66218		2.96208	0.0891791	2.9625	-0.0734329		6.96042	0.195503	6.96125	0.404358		5.96	0.214577	5.96083	0.0929832		1.96042	-0.185966	1.96292	-0.234127		3.56208	1.93667	1.50967	0.0276566	3.56292	0.0386238	3.56125	0.0247955	3.56292	0.0348091
	1.96667	0.489712	1.96667	2.12383		2.96542	0.0877486	2.96583	-0.0753403		6.96375	0.196457	6.96458	0.403404		5.96333	0.216961	5.96417	0.0929832		1.96375	-0.184536	1.96625	-0.237465		3.56542	1.94	1.49727	0.0267029	3.56625	0.038147	3.56458	0.0252724	3.56625	0.0338554
	1.97	0.37384	1.97	1.6799		2.96875	0.0863181	2.96917	-0.0777245		6.96708	0.198841	6.96792	0.402927		5.96667	0.216961	5.9675	0.0920296		1.96708	-0.185013	1.96958	-0.240326		3.56875	1.94333	1.43814	0.0267029	3.56958	0.0371933	3.56792	0.0257492	3.56958	0.0329018
	1.97333	0.274658	1.97333	1.31989		2.97208	0.0848876	2.9725	-0.0782013		6.97042	0.200272	6.97125	0.403881		5.97	0.216007	5.97083	0.0901222		1.97042	-0.188351	1.97292	-0.243187		3.57208	1.94667	1.33944	0.0271797	3.57292	0.035286	3.57125	0.026226	3.57292	0.0319481
	1.97667	0.191212	1.97667	1.03331		2.97542	0.0834571	2.97583	-0.0782013		6.97375	0.202179	6.97458	0.406265		5.97333	0.215054	5.97417	0.0886917		1.97375	-0.192642	1.97625	-0.246525		3.57542	1.95	1.21212	0.0271797	3.57625	0.0333786	3.57458	0.026226	3.57625	0.0314713
	1.98	0.123501	1.98	0.807285		2.97875	0.0820266	2.97917	-0.0786781		6.97708	0.204086	6.97792	0.408173		5.97667	0.214577	5.9775	0.087738		1.97708	-0.195503	1.97958	-0.248432		3.57875	1.95333	1.06716	0.0267029	3.57958	0.0329018	3.57792	0.026226	3.57958	0.0319481
	1.98333	0.0691414	1.98333	0.631809		2.98208	0.0815497	2.9825	-0.079155		6.98042	0.205517	6.98125	0.409603		5.98	0.21553	5.98083	0.0886917		1.98042	-0.196934	1.98292	-0.25034		3.58208	1.95667	0.915527	0.0267029	3.58292	0.0324249	3.58125	0.026226	3.58292	0.0319481
	1.98667	0.0267029	1.98667	0.496864		2.98542	0.0825034	2.98583	-0.079155		6.98375	0.205994	6.98458	0.41008		5.98333	0.217438	5.98417	0.0896454		1.98375	-0.196457	1.98625	-0.25177		3.58542	1.96	0.76437	0.026226	3.58625	0.0314713	3.58458	0.0252724	3.58625	0.0324249
	1.99	-0.00715256	1.99	0.392914		2.98875	0.0848876	2.98917	-0.0782013		6.98708	0.20504	6.98792	0.409126		5.98667	0.219822	5.9875	0.0905991		1.98708	-0.195503	1.98958	-0.254154		3.58875	1.96333	0.620842	0.0252724	3.58958	0.0309944	3.58792	0.0228882	3.58958	0.0329018
	1.99333	-0.0338554	1.99333	0.313282		2.99208	0.0877486	2.9925	-0.079155		6.99042	0.202656	6.99125	0.406742		5.99	0.220299	5.99083	0.0915527		1.99042	-0.192165	1.99292	-0.257492		3.59208	1.96667	0.489712	0.0247955	3.59292	0.0319481	3.59125	0.0214577	3.59292	0.0338554
	1.99667	-0.0553131	1.99667	0.252724		2.99542	0.089656	2.99583	-0.082016		6.99375	0.199318	6.99458	0.404835		5.99333	0.221252	5.99417	0.0925064		1.99375	-0.188351	1.99625	-0.261307		3.59542	1.97	0.37384	0.0247955	3.59625	0.0329018	3.59458	0.020504	3.59625	0.0343323
	2	-0.0724792	2	0.206947		2.99875	0.0910865	2.99917	-0.0844002		6.99708	0.195026	6.99792	0.403881		5.99667	0.221729	5.9975	0.0929832		1.99708	-0.185966	1.99958	-0.265598		3.59875	1.97333	0.274658	0.0252724	3.59958	0.0333786	3.59792	0.0195503	3.59958	0.0343323
	2.00333	-0.0863075	2.00333	0.173569		3.00208	0.0915633	3.0025	-0.0858307		7.00042	0.191212	7.00125	0.404835		6	0.221252	6.00083	0.0925064		2.00042	-0.185013	2.00292	-0.268936		3.60208	1.97667	0.191212	0.0267029	3.60292	0.0338554	3.60125	0.0181198	3.60292	0.0338554
	2.00667	-0.0977516	2.00667	0.148773		3.00542	0.0910865	3.00583	-0.0863075		7.00375	0.189304	7.00458	0.405788		6.00333	0.217915	6.00417	0.0896454		2.00375	-0.18549	2.00625	-0.271797		3.60542	1.98	0.123501	0.0281334	3.60625	0.0343323	3.60458	0.0166893	3.60625	0.0329018
	2.01	-0.107288	2.01	0.130653		3.00875	0.0887023	3.00917	-0.0863075		7.00708	0.189304	7.00792	0.406742		6.00667	0.214577	6.0075	0.0858307		2.00708	-0.185966	2.00958	-0.274181		3.60875	1.98333	0.0691414	0.0300407	3.60958	0.035286	3.60792	0.0171661	3.60958	0.0319481
	2.01333	-0.114441	2.01333	0.117779		3.01208	0.0858413	3.0125	-0.0844002		7.01042	0.190735	7.01125	0.408173		6.01	0.212669	6.01083	0.0839233		2.01042	-0.186443	2.01292	-0.275612		3.61208	1.98667	0.0267029	0.0309944	3.61292	0.0362396	3.61125	0.0185966	3.61292	0.0295639
	2.01667	-0.119209	2.01667	0.108719		3.01542	0.0848876	3.01583	-0.0815392		7.01375	0.193119	7.01458	0.41008		6.01333	0.209808	6.01417	0.0829697		2.01375	-0.188351	2.01625	-0.276089		3.61542	1.99	-0.00715256	0.0309944	3.61625	0.0371933	3.61458	0.0185966	3.61625	0.0276566
	2.02	-0.12207	2.02	0.101566		3.01875	0.0853644	3.01917	-0.0786781		7.01708	0.19598	7.01792	0.411987		6.01667	0.207424	6.0175	0.0824928		2.01708	-0.190735	2.01958	-0.275135		3.61875	1.99333	-0.0338554	0.0305176	3.61958	0.0386238	3.61792	0.0181198	3.61958	0.026226
	2.02333	-0.123978	2.02333	0.0944138		3.02208	0.0867949	3.0225	-0.0772476		7.02042	0.197411	7.02125	0.413895		6.02	0.205517	6.02083	0.0834465		2.02042	-0.194073	2.02292	-0.274658		3.62208	1.99667	-0.0553131	0.0286102	3.62292	0.0395775	3.62125	0.0181198	3.62292	0.0257492
	2.02667	-0.124931	2.02667	0.0867844		3.02542	0.0887023	3.02583	-0.0772476		7.02375	0.197411	7.02458	0.414848		6.02333	0.205994	6.02417	0.0858307		2.02375	-0.197411	2.02625	-0.274181		3.62542	2	-0.0724792	0.0267029	3.62625	0.0405312	3.62458	0.0195503	3.62625	0.0257492
	2.03	-0.125885	2.03	0.0801086		3.02875	0.0901328	3.02917	-0.0796318		7.02708	0.196934	7.02792	0.416279		6.02667	0.207424	6.0275	0.087738		2.02708	-0.198841	2.02958	-0.273228		3.62875	2.00333	-0.0863075	0.0247955	3.62958	0.041008	3.62792	0.0209808	3.62958	0.0257492
	2.03333	-0.126839	2.03333	0.0729561		3.03208	0.0906096	3.0325	-0.082016		7.03042	0.196457	7.03125	0.417233		6.03	0.208378	6.03083	0.0882149		2.03042	-0.199318	2.03292	-0.272274		3.63208	2.00667	-0.0977516	0.023365	3.63292	0.0395775	3.63125	0.0219345	3.63292	0.0257492
	2.03667	-0.126839	2.03667	0.0667572		3.03542	0.0906096	3.03583	-0.0834465		7.03375	0.196934	7.03458	0.417709		6.03333	0.208855	6.03417	0.0882149		2.03375	-0.197887	2.03625	-0.27132		3.63542	2.01	-0.107288	0.0219345	3.63625	0.0376701	3.63458	0.0224113	3.63625	0.0257492
	2.04	-0.127316	2.04	0.0610352		3.03875	0.089656	3.03917	-0.0853539		7.03708	0.197411	7.03792	0.417233		6.03667	0.207901	6.0375	0.0872612		2.03708	-0.19455	2.03958	-0.270367		3.63875	2.01333	-0.114441	0.0209808	3.63958	0.035286	3.63792	0.0228882	3.63958	0.0257492
	2.04333	-0.126839	2.04333	0.0562668		3.04208	0.0872718	3.0425	-0.0872612		7.04042	0.198364	7.04125	0.415325		6.04	0.207901	6.04083	0.0853539		2.04042	-0.190258	2.04292	-0.26989		3.64208	2.01667	-0.119209	0.0200272	3.64292	0.0324249	3.64125	0.0224113	3.64292	0.026226
	2.04667	-0.124931	2.04667	0.0519753		3.04542	0.0848876	3.04583	-0.0891685		7.04375	0.199795	7.04458	0.413895		6.04333	0.207424	6.04417	0.0839233		2.04375	-0.186443	2.04625	-0.26989		3.64542	2.02	-0.12207	0.0200272	3.64625	0.0295639	3.64458	0.0214577	3.64625	0.0271797
	2.05	-0.123024	2.05	0.0481606		3.04875	0.0825034	3.04917	-0.0896454		7.04708	0.201225	7.04792	0.412941		6.04667	0.208378	6.0475	0.0834465		2.04708	-0.184059	2.04958	-0.270367		3.64875	2.02333	-0.123978	0.0200272	3.64958	0.0271797	3.64792	0.0200272	3.64958	0.0286102
	2.05333	-0.121117	2.05333	0.0443459		3.05208	0.0820266	3.0525	-0.0886917		7.05042	0.202179	7.05125	0.413418		6.05	0.209808	6.05083	0.0815392		2.05042	-0.183582	2.05292	-0.272274		3.65208	2.02667	-0.124931	0.020504	3.65292	0.0257492	3.65125	0.0195503	3.65292	0.0295639
	2.05667	-0.119686	2.05667	0.0405312		3.05542	0.0820266	3.05583	-0.0891685		7.05375	0.202179	7.05458	0.415325		6.05333	0.210762	6.05417	0.0782013		2.05375	-0.184536	2.05625	-0.276089		3.65542	2.03	-0.125885	0.0209808	3.65625	0.0252724	3.65458	0.0190735	3.65625	0.0305176
	2.06	-0.118732	2.06	0.0362396		3.05875	0.0815497	3.05917	-0.0901222		7.05708	0.202656	7.05792	0.416756		6.05667	0.210285	6.0575	0.0748634		2.05708	-0.187397	2.05958	-0.279903		3.65875	2.03333	-0.126839	0.0209808	3.65958	0.0257492	3.65792	0.0181198	3.65958	0.0305176
	2.06333	-0.117779	2.06333	0.0314713		3.06208	0.0805961	3.0625	-0.0901222		7.06042	0.202656	7.06125	0.417233		6.06	0.207901	6.06083	0.0739098		2.06042	-0.191212	2.06292	-0.283718		3.66208	2.03667	-0.126839	0.020504	3.66292	0.0271797	3.66125	0.0181198	3.66292	0.0295639
	2.06667	-0.116825	2.06667	0.0281334		3.06542	0.0791655	3.06583	-0.0905991		7.06375	0.202656	7.06458	0.41914		6.06333	0.20647	6.06417	0.0743866		2.06375	-0.19455	2.06625	-0.286102		3.66542	2.04	-0.127316	0.0195503	3.66625	0.0281334	3.66458	0.0185966	3.66625	0.0271797
	2.07	-0.116348	2.07	0.0257492		3.06875	0.077735	3.06917	-0.0915527		7.06708	0.202656	7.06792	0.42057		6.06667	0.204563	6.0675	0.0758171		2.06708	-0.197411	2.06958	-0.288486		3.66875	2.04333	-0.126839	0.017643	3.66958	0.0290871	3.66792	0.0195503	3.66958	0.0247955
	2.07333	-0.116348	2.07333	0.0243187		3.07208	0.0767814	3.0725	-0.0929832		7.07042	0.204086	7.07125	0.420094		6.07	0.203609	6.07083	0.0772476		2.07042	-0.199795	2.07292	-0.28944		3.67208	2.04667	-0.124931	0.0152588	3.67292	0.0300407	3.67125	0.0200272	3.67292	0.023365
	2.07667	-0.117302	2.07667	0.0243187		3.07542	0.0763045	3.07583	-0.0944138		7.07375	0.206947	7.07458	0.418186		6.07333	0.203609	6.07417	0.0796318		2.07375	-0.201225	2.07625	-0.28944		3.67542	2.05	-0.123024	0.0128746	3.67625	0.0314713	3.67458	0.0209808	3.67625	0.0228882
	2.08	-0.118732	2.08	0.0252724		3.07875	0.0763045	3.07917	-0.0948906		7.07708	0.209332	7.07792	0.416279		6.07667	0.204563	6.0775	0.082016		2.07708	-0.200272	2.07958	-0.28944		3.67875	2.05333	-0.121117	0.0114441	3.67958	0.0324249	3.67792	0.0219345	3.67958	0.0228882
	2.08333	-0.12064	2.08333	0.0267029		3.08208	0.0753508	3.0825	-0.0953674		7.08042	0.211716	7.08125	0.416279		6.08	0.206947	6.08083	0.0829697		2.08042	-0.198364	2.08292	-0.289917		3.68208	2.05667	-0.119686	0.0109673	3.68292	0.0329018	3.68125	0.0219345	3.68292	0.0228882
	2.08667	-0.123978	2.08667	0.0281334		3.08542	0.0734435	3.08583	-0.0953674		7.08375	0.213146	7.08458	0.416756		6.08333	0.208378	6.08417	0.0824928		2.08375	-0.196934	2.08625	-0.291824		3.68542	2.06	-0.118732	0.0119209	3.68625	0.0333786	3.68458	0.0214577	3.68625	0.0228882
	2.09	-0.126839	2.09	0.0290871		3.08875	0.0710593	3.08917	-0.0944138		7.08708	0.2141	7.08792	0.418186		6.08667	0.207901	6.0875	0.0834465		2.08708	-0.195503	2.08958	-0.293732		3.68875	2.06333	-0.117779	0.0138283	3.68958	0.0338554	3.68792	0.0200272	3.68958	0.0228882
	2.09333	-0.129223	2.09333	0.0295639		3.09208	0.0677214	3.0925	-0.0929832		7.09042	0.213146	7.09125	0.42057		6.09	0.206947	6.09083	0.0863075		2.09042	-0.19455	2.09292	-0.296116		3.69208	2.06667	-0.116825	0.0157356	3.69292	0.0333786	3.69125	0.0181198	3.69292	0.023365
	2.09667	-0.13113	2.09667	0.0295639		3.09542	0.0639068	3.09583	-0.0915527		7.09375	0.211239	7.09458	0.422001		6.09333	0.207901	6.09417	0.0891685		2.09375	-0.19455	2.09625	-0.298023		3.69542	2.07	-0.116348	0.0181198	3.69625	0.0319481	3.69458	0.017643	3.69625	0.0243187
	2.1	-0.132561	2.1	0.0295639		3.09875	0.0596152	3.09917	-0.0915527		7.09708	0.208378	7.09792	0.422478		6.09667	0.210285	6.0975	0.0910759		2.09708	-0.196457	2.09958	-0.298977		3.69875	2.07333	-0.116348	0.020504	3.69958	0.0300407	3.69792	0.017643	3.69958	0.0252724
	2.10333	-0.133514	2.10333	0.0295639		3.10208	0.057231	3.1025	-0.0915527		7.10042	0.206947	7.10125	0.422478		6.1	0.213623	6.10083	0.0920296		2.10042	-0.198841	2.10292	-0.298023		3.70208	2.07667	-0.117302	0.0224113	3.70292	0.0276566	3.70125	0.0185966	3.70292	0.0271797
	2.10667	-0.135422	2.10667	0.0295639		3.10542	0.0581847	3.10583	-0.0915527		7.10375	0.20647	7.10458	0.421524		6.10333	0.216484	6.10417	0.0939369		2.10375	-0.200748	2.10625	-0.296116		3.70542	2.08	-0.118732	0.023365	3.70625	0.0257492	3.70458	0.0185966	3.70625	0.0290871
	2.11	-0.138283	2.11	0.0305176		3.10875	0.0591384	3.10917	-0.0910759		7.10708	0.205994	7.10792	0.42057		6.10667	0.219345	6.1075	0.0953674		2.10708	-0.201702	2.10958	-0.295639		3.70875	2.08333	-0.12064	0.023365	3.70958	0.0247955	3.70792	0.0185966	3.70958	0.0314713
	2.11333	-0.141621	2.11333	0.0319481		3.11208	0.0605689	3.1125	-0.0910759		7.11042	0.204563	7.11125	0.42057		6.11	0.220299	6.11083	0.0953674		2.11042	-0.203609	2.11292	-0.295639		3.71208	2.08667	-0.123978	0.0219345	3.71292	0.0243187	3.71125	0.017643	3.71292	0.0324249
	2.11667	-0.144005	2.11667	0.0333786		3.11542	0.0619994	3.11583	-0.0910759		7.11375	0.204086	7.11458	0.422001		6.11333	0.220299	6.11417	0.0944138		2.11375	-0.205994	2.11625	-0.296593		3.71542	2.09	-0.126839	0.0200272	3.71625	0.026226	3.71458	0.0162125	3.71625	0.0333786
	2.12	-0.146389	2.12	0.0357628		3.11875	0.0653373	3.11917	-0.0905991		7.11708	0.204563	7.11792	0.423908		6.11667	0.219822	6.1175	0.0929832		2.11708	-0.20647	2.11958	-0.298023		3.71875	2.09333	-0.129223	0.0190735	3.71958	0.0286102	3.71792	0.0133514	3.71958	0.0343323
	2.12333	-0.14782	2.12333	0.0391006		3.12208	0.0672446	3.1225	-0.0886917		7.12042	0.20504	7.12125	0.425816		6.12	0.217438	6.12083	0.0920296		2.12042	-0.206947	2.12292	-0.299931		3.72208	2.09667	-0.13113	0.0181198	3.72292	0.0314713	3.72125	0.0114441	3.72292	0.0343323
	2.12667	-0.14925	2.12667	0.0429153		3.12542	0.0672446	3.12583	-0.0863075		7.12375	0.205517	7.12458	0.427723		6.12333	0.214577	6.12417	0.0915527		2.12375	-0.206947	2.12625	-0.302315		3.72542	2.1	-0.132561	0.017643	3.72625	0.0329018	3.72458	0.0104904	3.72625	0.0338554
	2.13	-0.149727	2.13	0.0476837		3.12875	0.0667678	3.12917	-0.0839233		7.12708	0.20647	7.12792	0.429153		6.12667	0.212193	6.1275	0.0905991		2.12708	-0.207424	2.12958	-0.304699		3.72875	2.10333	-0.133514	0.0185966	3.72958	0.0338554	3.72792	0.0109673	3.72958	0.0333786
	2.13333	-0.150204	2.13333	0.0538826		3.13208	0.0672446	3.1325	-0.0815392		7.13042	0.208855	7.13125	0.429153		6.13	0.211239	6.13083	0.0896454		2.13042	-0.20647	2.13292	-0.306606		3.73208	2.10667	-0.135422	0.020504	3.73292	0.0348091	3.73125	0.0123978	3.73292	0.0329018
	2.13667	-0.151157	2.13667	0.0638962		3.13542	0.0662909	3.13583	-0.0801086		7.13375	0.211239	7.13458	0.4282		6.13333	0.210285	6.13417	0.0896454		2.13375	-0.20647	2.13625	-0.308037		3.73542	2.11	-0.138283	0.0228882	3.73625	0.0343323	3.73458	0.0152588	3.73625	0.0324249
	2.14	-0.151634	2.14	0.0786781		3.13875	0.0639068	3.13917	-0.079155		7.13708	0.212669	7.13792	0.4282		6.13667	0.208378	6.1375	0.0925064		2.13708	-0.207901	2.13958	-0.30899		3.73875	2.11333	-0.141621	0.0238419	3.73958	0.0338554	3.73792	0.017643	3.73958	0.0314713
	2.14333	-0.150204	2.14333	0.10252		3.14208	0.0596152	3.1425	-0.0801086		7.14042	0.213623	7.14125	0.427723		6.14	0.207424	6.14083	0.0963211		2.14042	-0.209808	2.14292	-0.309467		3.74208	2.11667	-0.144005	0.0238419	3.74292	0.0338554	3.74125	0.0190735	3.74292	0.0305176
	2.14667	-0.146866	2.14667	0.141144		3.14542	0.0553237	3.14583	-0.0824928		7.14375	0.215054	7.14458	0.427723		6.14333	0.208855	6.14417	0.0987053		2.14375	-0.210762	2.14625	-0.309944		3.74542	2.12	-0.146389	0.0219345	3.74625	0.0348091	3.74458	0.0185966	3.74625	0.0305176
	2.15	-0.140667	2.15	0.204086		3.14875	0.0524627	3.14917	-0.0863075		7.14708	0.215054	7.14792	0.427723		6.14667	0.211239	6.1475	0.100136		2.14708	-0.211239	2.14958	-0.309944		3.74875	2.12333	-0.14782	0.0195503	3.74958	0.0362396	3.74792	0.0171661	3.74958	0.0295639
	2.15333	-0.132084	2.15333	0.306129		3.15208	0.0500785	3.1525	-0.0891685		7.15042	0.213623	7.15125	0.4282		6.15	0.214577	6.15083	0.100613		2.15042	-0.211716	2.15292	-0.311375		3.75208	2.12667	-0.14925	0.0166893	3.75292	0.0376701	3.75125	0.0152588	3.75292	0.0276566
	2.15667	-0.118732	2.15667	0.468254		3.15542	0.0491248	3.15583	-0.0910759		7.15375	0.212669	7.15458	0.42963		6.15333	0.219345	6.15417	0.101566		2.15375	-0.211239	2.15625	-0.312805		3.75542	2.13	-0.149727	0.014782	3.75625	0.0386238	3.75458	0.0143051	3.75625	0.026226
	2.16	-0.0977516	2.16	0.720978		3.15875	0.048648	3.15917	-0.0915527		7.15708	0.213623	7.15792	0.430107		6.15667	0.225544	6.1575	0.102043		2.15708	-0.210762	2.15958	-0.314236		3.75875	2.13333	-0.150204	0.0138283	3.75958	0.0395775	3.75792	0.0138283	3.75958	0.0243187
	2.16333	-0.0648499	2.16333	1.10483		3.16208	0.048648	3.1625	-0.0905991		7.16042	0.214577	7.16125	0.431061		6.16	0.229359	6.16083	0.102997		2.16042	-0.209808	2.16292	-0.315666		3.76208	2.13667	-0.151157	0.0143051	3.76292	0.0400543	3.76125	0.0138283	3.76292	0.023365
	2.16667	-0.0123978	2.16667	1.67465		3.16542	0.0496016	3.16583	-0.0891685		7.16375	0.214577	7.16458	0.432014		6.16333	0.228882	6.16417	0.102997		2.16375	-0.210762	2.16625	-0.317097		3.76542	2.14	-0.151634	0.0152588	3.76625	0.0400543	3.76458	0.0143051	3.76625	0.0228882
	2.17	0.0724792	2.17	2.49434		3.16875	0.0500785	3.16917	-0.0896454		7.16708	0.216007	7.16792	0.432968		6.16667	0.226498	6.1675	0.101566		2.16708	-0.211239	2.16958	-0.317574		3.76875	2.14333	-0.150204	0.0166893	3.76958	0.0391006	3.76792	0.014782	3.76958	0.0228882
	2.17333	0.206947	2.17333	3.63779		3.17208	0.0496016	3.1725	-0.0915527		7.17042	0.218868	7.17125	0.432968		6.17	0.223637	6.17083	0.0982285		2.17042	-0.210762	2.17292	-0.316143		3.77208	2.14667	-0.146866	0.0171661	3.77292	0.0376701	3.77125	0.0152588	3.77292	0.0238419
	2.17667	0.418663	2.17667	5.18084		3.17542	0.0491248	3.17583	-0.0967979		7.17375	0.221729	7.17458	0.433445		6.17333	0.220299	6.17417	0.0939369		2.17375	-0.210285	2.17625	-0.314236		3.77542	2.15	-0.140667	0.0171661	3.77625	0.0371933	3.77458	0.0157356	3.77625	0.026226
	2.18	0.743866	2.18	7.19023		3.17875	0.0496016	3.17917	-0.103474		7.17708	0.224113	7.17792	0.433922		6.17667	0.213623	6.1775	0.0891685		2.17708	-0.209808	2.17958	-0.313759		3.77875	2.15333	-0.132084	0.017643	3.77958	0.0367165	3.77792	0.0162125	3.77958	0.0286102
	2.18333	1.2331	2.18333	9.7146		3.18208	0.051509	3.1825	-0.109196		7.18042	0.225067	7.18125	0.434399		6.18	0.208378	6.18083	0.0863075		2.18042	-0.209332	2.18292	-0.314713		3.78208	2.15667	-0.118732	0.0171661	3.78292	0.035286	3.78125	0.0166893	3.78292	0.0305176
	2.18667	1.95122	2.18667	12.7664		3.18542	0.0534163	3.18583	-0.113487		7.18375	0.225544	7.18458	0.435352		6.18333	0.206947	6.18417	0.084877		2.18375	-0.208855	2.18625	-0.316143		3.78542	2.16	-0.0977516	0.0166893	3.78625	0.0333786	3.78458	0.0166893	3.78625	0.0305176
	2.19	2.97642	2.19	16.3078		3.18875	0.05437	3.18917	-0.114441		7.18708	0.225067	7.18792	0.437737		6.18667	0.208378	6.1875	0.0872612		2.18708	-0.209332	2.18958	-0.317097		3.78875	2.16333	-0.0648499	0.0171661	3.78958	0.0309944	3.78792	0.0171661	3.78958	0.0305176
	2.19333	4.39644	2.19333	20.2451		3.19208	0.0529395	3.1925	-0.11301		7.19042	0.222683	7.19125	0.441074		6.19	0.210285	6.19083	0.0905991		2.19042	-0.211716	2.19292	-0.31805		3.79208	2.16667	-0.0123978	0.017643	3.79292	0.0295639	3.79125	0.0181198	3.79292	0.0295639
	2.19667	6.3014	2.19667	24.4241		3.19542	0.0505553	3.19583	-0.109196		7.19375	0.220299	7.19458	0.443935		6.19333	0.212193	6.19417	0.0934601		2.19375	-0.213623	2.19625	-0.319481		3.79542	2.17	0.0724792	0.0181198	3.79625	0.0281334	3.79458	0.0195503	3.79625	0.0276566
	2.2	8.77047	2.2	28.6369		3.19875	0.0476943	3.19917	-0.104427		7.19708	0.218391	7.19792	0.445843		6.19667	0.21553	6.1975	0.0944138		2.19708	-0.2141	2.19958	-0.320435		3.79875	2.17333	0.206947	0.017643	3.79958	0.0276566	3.79792	0.020504	3.79958	0.0252724
	2.20333	11.8575	2.20333	32.6366		3.20208	0.0457869	3.2025	-0.100136		7.20042	0.217915	7.20125	0.445843		6.2	0.220299	6.20083	0.0944138		2.20042	-0.2141	2.20292	-0.320911		3.80208	2.17667	0.418663	0.0162125	3.80292	0.0290871	3.80125	0.0214577	3.80292	0.0238419
	2.20667	15.5745	2.20667	36.1691		3.20542	0.0438796	3.20583	-0.0982285		7.20375	0.218391	7.20458	0.445366		6.20333	0.22459	6.20417	0.0939369		2.20375	-0.213623	2.20625	-0.321388		3.80542	2.18	0.743866	0.0143051	3.80625	0.0309944	3.80458	0.0224113	3.80625	0.0243187
	2.21	19.8717	2.21	38.9991		3.20875	0.0434028	3.20917	-0.0982285		7.20708	0.219822	7.20792	0.444412		6.20667	0.227928	6.2075	0.0929832		2.20708	-0.213146	2.20958	-0.322342		3.80875	2.18333	1.2331	0.0123978	3.80958	0.0324249	3.80792	0.0228882	3.80958	0.0257492
	2.21333	24.6315	2.21333	40.9431		3.21208	0.0443564	3.2125	-0.0987053		7.21042	0.222683	7.21125	0.442982		6.21	0.229836	6.21083	0.0934601		2.21042	-0.211716	2.21292	-0.323296		3.81208	2.18667	1.95122	0.0100136	3.81292	0.0329018	3.81125	0.0209808	3.81292	0.026226
	2.21667	29.6612	2.21667	41.8897		3.21542	0.0457869	3.21583	-0.0991821		7.21375	0.226498	7.21458	0.441074		6.21333	0.229836	6.21417	0.0953674		2.21375	-0.207901	2.21625	-0.324726		3.81542	2.19	2.97642	0.00858307	3.81625	0.0319481	3.81458	0.017643	3.81625	0.0257492
	2.22	34.7071	2.22	41.8105		3.21875	0.0467406	3.21917	-0.100136		7.21708	0.230312	7.21792	0.441074		6.21667	0.226974	6.2175	0.0963211		2.21708	-0.204563	2.21958	-0.326633		3.81875	2.19333	4.39644	0.00715256	3.81958	0.0309944	3.81792	0.0143051	3.81958	0.0252724
	2.22333	39.4759	2.22333	40.76		3.22208	0.0457869	3.2225	-0.099659		7.22042	0.23365	7.22125	0.442505		6.22	0.22459	6.22083	0.0958443		2.22042	-0.202656	2.22292	-0.329494		3.82208	2.19667	6.3014	0.00667572	3.82292	0.0295639	3.82125	0.0109673	3.82292	0.023365
	2.22667	43.6668	2.22667	38.8627		3.22542	0.0443564	3.22583	-0.0987053		7.22375	0.235558	7.22458	0.444889		6.22333	0.224113	6.22417	0.0967979		2.22375	-0.202656	2.22625	-0.331879		3.82542	2.2	8.77047	0.00715256	3.82625	0.0286102	3.82458	0.00810623	3.82625	0.0209808
	2.23	47.0085	2.23	36.2906		3.22875	0.0429259	3.22917	-0.0977516		7.22708	0.236988	7.22792	0.44632		6.22667	0.224113	6.2275	0.0991821		2.22708	-0.203609	2.22958	-0.333309		3.82875	2.20333	11.8575	0.00858307	3.82958	0.0281334	3.82792	0.00667572	3.82958	0.0195503
	2.23333	49.2902	2.23333	33.2398		3.23208	0.0410186	3.2325	-0.0958443		7.23042	0.236511	7.23125	0.446796		6.23	0.225067	6.23083	0.100613		2.23042	-0.205994	2.23292	-0.335217		3.83208	2.20667	15.5745	0.0104904	3.83292	0.0286102	3.83125	0.00762939	3.83292	0.0185966
	2.23667	50.3888	2.23667	29.9034		3.23542	0.0381575	3.23583	-0.0929832		7.23375	0.234604	7.23458	0.447273		6.23333	0.228882	6.23417	0.102043		2.23375	-0.208855	2.23625	-0.337601		3.83542	2.21	19.8717	0.0119209	3.83625	0.0300407	3.83458	0.0100136	3.83625	0.0185966
	2.24	50.2777	2.24	26.4611		3.23875	0.0352965	3.23917	-0.0901222		7.23708	0.231266	7.23792	0.446796		6.23667	0.23365	6.2375	0.104427		2.23708	-0.211716	2.23958	-0.340939		3.83875	2.21333	24.6315	0.0133514	3.83958	0.0309944	3.83792	0.0128746	3.83958	0.0195503
	2.24333	49.0241	2.24333	23.0627		3.24208	0.0333892	3.2425	-0.0891685		7.24042	0.228882	7.24125	0.44632		6.24	0.236511	6.24083	0.107288		2.24042	-0.212193	2.24292	-0.344276		3.84208	2.21667	29.6612	0.014782	3.84292	0.0309944	3.84125	0.0143051	3.84292	0.020504
	2.24667	46.7734	2.24667	19.824		3.24542	0.0333892	3.24583	-0.0901222		7.24375	0.227451	7.24458	0.445843		6.24333	0.235558	6.24417	0.109196		2.24375	-0.210762	2.24625	-0.347137		3.84542	2.22	34.7071	0.0162125	3.84625	0.0295639	3.84458	0.0157356	3.84625	0.0209808
	2.25	43.726	2.25	16.8252		3.24875	0.0343428	3.24917	-0.0915527		7.24708	0.226498	7.24792	0.446796		6.24667	0.232697	6.2475	0.109673		2.24708	-0.208378	2.24958	-0.349045		3.84875	2.22333	39.4759	0.0166893	3.84958	0.0281334	3.84792	0.0162125	3.84958	0.0195503
	2.25333	40.1106	2.25333	14.1134		3.25208	0.0372039	3.2525	-0.0920296		7.25042	0.226974	7.25125	0.448227		6.25	0.230789	6.25083	0.110149		2.25042	-0.205994	2.25292	-0.349998		3.85208	2.22667	43.6668	0.0157356	3.85292	0.0271797	3.85125	0.0166893	3.85292	0.0166893
	2.25667	36.1543	2.25667	11.713		3.25542	0.0400649	3.25583	-0.0925064		7.25375	0.229359	7.25458	0.450611		6.25333	0.227928	6.25417	0.111103		2.25375	-0.204563	2.25625	-0.349998		3.85542	2.23	47.0085	0.0138283	3.85625	0.0257492	3.85458	0.0152588	3.85625	0.0143051
	2.26	32.0663	2.26	9.62591		3.25875	0.0414954	3.25917	-0.0934601		7.25708	0.230789	7.25792	0.453472		6.25667	0.22459	6.2575	0.112057		2.25708	-0.204563	2.25958	-0.349522		3.85875	2.23333	49.2902	0.0123978	3.85958	0.0243187	3.85792	0.0138283	3.85958	0.0123978
	2.26333	28.0213	2.26333	7.84111		3.26208	0.0405417	3.2625	-0.0934601		7.26042	0.232697	7.26125	0.456333		6.26	0.223637	6.26083	0.11158		2.26042	-0.20647	2.26292	-0.347614		3.86208	2.23667	50.3888	0.0119209	3.86292	0.023365	3.86125	0.0123978	3.86292	0.0119209
	2.26667	24.1537	2.26667	6.33621		3.26542	0.0391112	3.26583	-0.0925064		7.26375	0.234127	7.26458	0.459194		6.26333	0.225544	6.26417	0.111103		2.26375	-0.209332	2.26625	-0.347614		3.86542	2.24	50.2777	0.0100136	3.86625	0.0228882	3.86458	0.0114441	3.86625	0.0123978
	2.27	20.5574	2.27	5.08499		3.26875	0.0381575	3.26917	-0.0896454		7.26708	0.236034	7.26792	0.461578		6.26667	0.228882	6.2675	0.109196		2.26708	-0.212669	2.26958	-0.349522		3.86875	2.24333	49.0241	0.00905991	3.86958	0.0228882	3.86792	0.0119209	3.86958	0.0143051
	2.27333	17.2915	2.27333	4.05788		3.27208	0.0376807	3.2725	-0.0872612		7.27042	0.237465	7.27125	0.463963		6.27	0.231743	6.27083	0.106812		2.27042	-0.216007	2.27292	-0.352859		3.87208	2.24667	46.7734	0.00905991	3.87292	0.023365	3.87125	0.0128746	3.87292	0.0162125
	2.27667	14.3847	2.27667	3.22628		3.27542	0.0386344	3.27583	-0.087738		7.27375	0.238419	7.27458	0.464916		6.27333	0.234604	6.27417	0.104904		2.27375	-0.218868	2.27625	-0.356197		3.87542	2.25	43.726	0.0104904	3.87625	0.0247955	3.87458	0.0138283	3.87625	0.0181198
	2.28	11.8423	2.28	2.56062		3.27875	0.0414954	3.27917	-0.0896454		7.27708	0.240326	7.27792	0.465393		6.27667	0.237942	6.2775	0.103474		2.27708	-0.221729	2.27958	-0.359535		3.87875	2.25333	40.1106	0.0114441	3.87958	0.0257492	3.87792	0.0143051	3.87958	0.0190735
	2.28333	9.65357	2.28333	2.03133		3.28208	0.0457869	3.2825	-0.0910759		7.28042	0.241756	7.28125	0.466347		6.28	0.240326	6.28083	0.102997		2.28042	-0.22459	2.28292	-0.362873		3.88208	2.25667	36.1543	0.0114441	3.88292	0.0257492	3.88125	0.0152588	3.88292	0.0195503
	2.28667	7.79867	2.28667	1.61457		3.28542	0.0481711	3.28583	-0.0915527		7.28375	0.24271	7.28458	0.467777		6.28333	0.241756	6.28417	0.10252		2.28375	-0.226974	2.28625	-0.365734		3.88542	2.26	32.0663	0.0119209	3.88625	0.0257492	3.88458	0.0162125	3.88625	0.0200272
	2.29	6.24847	2.29	1.28794		3.28875	0.0476943	3.28917	-0.0929832		7.28708	0.243664	7.28792	0.468254		6.28667	0.24271	6.2875	0.102997		2.28708	-0.228882	2.28958	-0.367165		3.88875	2.26333	28.0213	0.0128746	3.88958	0.0252724	3.88792	0.0166893	3.88958	0.0214577
	2.29333	4.9696	2.29333	1.03331		3.29208	0.0457869	3.2925	-0.0958443		7.29042	0.245094	7.29125	0.469208		6.29	0.245094	6.29083	0.102997		2.29042	-0.230312	2.29292	-0.368118		3.89208	2.26667	24.1537	0.0138283	3.89292	0.0247955	3.89125	0.0157356	3.89292	0.0228882
	2.29667	3.92628	2.29667	0.834465		3.29542	0.0443564	3.29583	-0.0977516		7.29375	0.247478	7.29458	0.471115		6.29333	0.246525	6.29417	0.102043		2.29375	-0.230312	2.29625	-0.370502		3.89542	2.27	20.5574	0.014782	3.89625	0.0238419	3.89458	0.014782	3.89625	0.0252724
	2.3	3.08561	2.3	0.677586		3.29875	0.0419722	3.29917	-0.0967979		7.29708	0.249863	7.29792	0.474453		6.29667	0.246525	6.2975	0.100136		2.29708	-0.229359	2.29958	-0.372887		3.89875	2.27333	17.2915	0.0152588	3.89958	0.0238419	3.89792	0.0143051	3.89958	0.0271797
	2.30333	2.41518	2.30333	0.554085		3.30208	0.0386344	3.3025	-0.0958443		7.30042	0.25177	7.30125	0.476837		6.3	0.246525	6.30083	0.0982285		2.30042	-0.228405	2.30292	-0.374317		3.90208	2.27667	14.3847	0.0157356	3.90292	0.0252724	3.90125	0.0143051	3.90292	0.0276566
	2.30667	1.88446	2.30667	0.45681		3.30542	0.0343428	3.30583	-0.0963211		7.30375	0.254154	7.30458	0.478268		6.30333	0.246525	6.30417	0.0967979		2.30375	-0.227928	2.30625	-0.37384		3.90542	2.28	11.8423	0.0162125	3.90625	0.0271797	3.90458	0.0133514	3.90625	0.0276566
	2.31	1.46627	2.31	0.380039		3.30875	0.0319587	3.30917	-0.0967979		7.30708	0.256538	7.30792	0.479698		6.30667	0.243664	6.3075	0.0977516		2.30708	-0.227928	2.30958	-0.374317		3.90875	2.28333	9.65357	0.0162125	3.90958	0.0290871	3.90792	0.0114441	3.90958	0.0257492
	2.31333	1.13869	2.31333	0.31805		3.31208	0.0324355	3.3125	-0.0953674		7.31042	0.258446	7.31125	0.482082		6.31	0.24128	6.31083	0.100613		2.31042	-0.228405	2.31292	-0.374317		3.91208	2.28667	7.79867	0.0157356	3.91292	0.0305176	3.91125	0.00905991	3.91292	0.0238419
	2.31667	0.883102	2.31667	0.26989		3.31542	0.0333892	3.31583	-0.0934601		7.31375	0.259876	7.31458	0.48542		6.31333	0.240803	6.31417	0.104427		2.31375	-0.228882	2.31625	-0.374317		3.91542	2.29	6.24847	0.014782	3.91625	0.0324249	3.91458	0.00762939	3.91625	0.0219345
	2.32	0.684261	2.32	0.23222		3.31875	0.0352965	3.31917	-0.0920296		7.31708	0.261784	7.31792	0.487804		6.31667	0.242233	6.3175	0.106335		2.31708	-0.229359	2.31958	-0.373363		3.91875	2.29333	4.9696	0.0143051	3.91958	0.0333786	3.91792	0.00619888	3.91958	0.020504
	2.32333	0.528812	2.32333	0.202179		3.32208	0.0386344	3.3225	-0.0905991		7.32042	0.263214	7.32125	0.489712		6.32	0.243664	6.32083	0.106812		2.32042	-0.230312	2.32292	-0.372887		3.92208	2.29667	3.92628	0.0143051	3.92292	0.0338554	3.92125	0.00476837	3.92292	0.0200272
	2.32667	0.407219	2.32667	0.178337		3.32542	0.0434028	3.32583	-0.0882149		7.32375	0.264645	7.32458	0.491142		6.32333	0.246048	6.32417	0.104904		2.32375	-0.231743	2.32625	-0.374317		3.92542	2.3	3.08561	0.0143051	3.92625	0.0348091	3.92458	0.00429153	3.92625	0.0200272
	2.33	0.311375	2.33	0.159264		3.32875	0.0467406	3.32917	-0.0844002		7.32708	0.265598	7.32792	0.491619		6.32667	0.248909	6.3275	0.102043		2.32708	-0.232697	2.32958	-0.376225		3.92875	2.30333	2.41518	0.0143051	3.92958	0.0362396	3.92792	0.00524521	3.92958	0.0209808
	2.33333	0.235558	2.33333	0.143051		3.33208	0.0476943	3.3325	-0.082016		7.33042	0.266075	7.33125	0.491619		6.33	0.25177	6.33083	0.0977516		2.33042	-0.233173	2.33292	-0.376701		3.93208	2.30667	1.88446	0.0133514	3.93292	0.0367165	3.93125	0.00667572	3.93292	0.0224113
	2.33667	0.174522	2.33667	0.128269		3.33542	0.0481711	3.33583	-0.0805855		7.33375	0.265598	7.33458	0.492096		6.33333	0.251293	6.33417	0.0948906		2.33375	-0.23365	2.33625	-0.376701		3.93542	2.31	1.46627	0.0128746	3.93625	0.0357628	3.93458	0.00858307	3.93625	0.023365
	2.34	0.124931	2.34	0.113964		3.33875	0.0505553	3.33917	-0.0801086		7.33708	0.264168	7.33792	0.49305		6.33667	0.248432	6.3375	0.0953674		2.33708	-0.234127	2.33958	-0.377178		3.93875	2.31333	1.13869	0.0123978	3.93958	0.0343323	3.93792	0.0104904	3.93958	0.023365
	2.34333	0.084877	2.34333	0.102043		3.34208	0.0548468	3.3425	-0.0805855		7.34042	0.262737	7.34125	0.495911		6.34	0.245571	6.34083	0.0982285		2.34042	-0.234127	2.34292	-0.379086		3.94208	2.31667	0.883102	0.0114441	3.94292	0.0324249	3.94125	0.0119209	3.94292	0.023365
	2.34667	0.0524521	2.34667	0.0920296		3.34542	0.0596152	3.34583	-0.0824928		7.34375	0.262737	7.34458	0.498772		6.34333	0.243664	6.34417	0.102043		2.34375	-0.232697	2.34625	-0.380993		3.94542	2.32	0.684261	0.0104904	3.94625	0.0309944	3.94458	0.0128746	3.94625	0.023365
	2.35	0.026226	2.35	0.0834465		3.34875	0.0648604	3.34917	-0.0853539		7.34708	0.264168	7.34792	0.502586		6.34667	0.243664	6.3475	0.104904		2.34708	-0.229836	2.34958	-0.382423		3.94875	2.32333	0.528812	0.0104904	3.94958	0.0295639	3.94792	0.0143051	3.94958	0.023365
	2.35333	0.0038147	2.35333	0.0762939		3.35208	0.0701056	3.3525	-0.0882149		7.35042	0.265598	7.35125	0.505447		6.35	0.245571	6.35083	0.108242		2.35042	-0.227451	2.35292	-0.384808		3.95208	2.32667	0.407219	0.0114441	3.95292	0.0281334	3.95125	0.0152588	3.95292	0.023365
	2.35667	-0.0152588	2.35667	0.0710487		3.35542	0.0753508	3.35583	-0.0896454		7.35375	0.268936	7.35458	0.507355		6.35333	0.248909	6.35417	0.11158		2.35375	-0.225544	2.35625	-0.388145		3.95542	2.33	0.311375	0.0128746	3.95625	0.0267029	3.95458	0.0162125	3.95625	0.0238419
	2.36	-0.0314713	2.36	0.0662804		3.35875	0.0791655	3.35917	-0.0882149		7.35708	0.272751	7.35792	0.507355		6.35667	0.253201	6.3575	0.113487		2.35708	-0.225067	2.35958	-0.39053		3.95875	2.33333	0.235558	0.0138283	3.95958	0.026226	3.95792	0.0171661	3.95958	0.0243187
	2.36333	-0.0457764	2.36333	0.0624657		3.36208	0.0815497	3.3625	-0.0858307		7.36042	0.277042	7.36125	0.506878		6.36	0.257969	6.36083	0.113487		2.36042	-0.225544	2.36292	-0.391483		3.96208	2.33667	0.174522	0.0143051	3.96292	0.0271797	3.96125	0.017643	3.96292	0.0238419
	2.36667	-0.0576973	2.36667	0.0581741		3.36542	0.0839339	3.36583	-0.0834465		7.36375	0.280857	7.36458	0.508308		6.36333	0.263214	6.36417	0.11301		2.36375	-0.226021	2.36625	-0.391006		3.96542	2.34	0.124931	0.014782	3.96625	0.0281334	3.96458	0.017643	3.96625	0.0224113
	2.37	-0.0681877	2.37	0.0538826		3.36875	0.0853644	3.36917	-0.0824928		7.36708	0.282764	7.36792	0.509739		6.36667	0.267982	6.3675	0.112057		2.36708	-0.226974	2.36958	-0.389576		3.96875	2.34333	0.084877	0.0143051	3.96958	0.0286102	3.96792	0.0166893	3.96958	0.020504
	2.37333	-0.0777245	2.37333	0.0495911		3.37208	0.0863181	3.3725	-0.0824928		7.37042	0.283718	7.37125	0.509739		6.37	0.268936	6.37083	0.108719		2.37042	-0.227451	2.37292	-0.388622		3.97208	2.34667	0.0524521	0.0133514	3.97292	0.0300407	3.97125	0.014782	3.97292	0.0190735
	2.37667	-0.0867844	2.37667	0.04673		3.37542	0.0872718	3.37583	-0.0824928		7.37375	0.284672	7.37458	0.509739		6.37333	0.268936	6.37417	0.102997		2.37375	-0.228405	2.37625	-0.387192		3.97542	2.35	0.026226	0.0128746	3.97625	0.0309944	3.97458	0.0138283	3.97625	0.0190735
	2.38	-0.0944138	2.38	0.0443459		3.37875	0.0877486	3.37917	-0.0834465		7.37708	0.285149	7.37792	0.511646		6.37667	0.267982	6.3775	0.0967979		2.37708	-0.230312	2.37958	-0.385761		3.97875	2.35333	0.0038147	0.0128746	3.97958	0.0314713	3.97792	0.0138283	3.97958	0.020504
	2.38333	-0.101089	2.38333	0.0424385		3.38208	0.0891791	3.3825	-0.084877		7.38042	0.284672	7.38125	0.515461		6.38	0.267029	6.38083	0.0929832		2.38042	-0.230789	2.38292	-0.385284		3.98208	2.35667	-0.0152588	0.0138283	3.98292	0.0309944	3.98125	0.0138283	3.98292	0.0224113
	2.38667	-0.106335	2.38667	0.041008		3.38542	0.0939475	3.38583	-0.0853539		7.38375	0.285149	7.38458	0.518799		6.38333	0.265598	6.38417	0.0910759		2.38375	-0.230312	2.38625	-0.385761		3.98542	2.36	-0.0314713	0.014782	3.98625	0.0295639	3.98458	0.0133514	3.98625	0.0243187
	2.39	-0.11158	2.39	0.0391006		3.38875	0.103007	3.38917	-0.0844002		7.38708	0.287056	7.38792	0.521183		6.38667	0.262737	6.3875	0.0915527		2.38708	-0.229359	2.38958	-0.386238		3.98875	2.36333	-0.0457764	0.0157356	3.98958	0.0286102	3.98792	0.0123978	3.98958	0.0271797
	2.39333	-0.115871	2.39333	0.0376701		3.39208	0.112067	3.3925	-0.0829697		7.39042	0.28944	7.39125	0.524521		6.39	0.260353	6.39083	0.0939369		2.39042	-0.229359	2.39292	-0.387192		3.99208	2.36667	-0.0576973	0.0152588	3.99292	0.0281334	3.99125	0.0109673	3.99292	0.0286102
	2.39667	-0.119686	2.39667	0.0357628		3.39542	0.119697	3.39583	-0.0824928		7.39375	0.292301	7.39458	0.528812		6.39333	0.258446	6.39417	0.0967979		2.39375	-0.228882	2.39625	-0.389099		3.99542	2.37	-0.0681877	0.0133514	3.99625	0.0281334	3.99458	0.00953674	3.99625	0.0290871
	2.4	-0.123501	2.4	0.0324249		3.39875	0.125896	3.39917	-0.0829697		7.39708	0.295639	7.39792	0.53215		6.39667	0.258446	6.3975	0.100136		2.39708	-0.227451	2.39958	-0.391006		3.99875	2.37333	-0.0777245	0.0114441	3.99958	0.0281334	3.99792	0.00810623	3.99958	0.0290871
	2.40333	-0.127792	2.40333	0.0295639		3.40208	0.12971	3.4025	-0.0829697		7.40042	0.298023	7.40125	0.534534		6.4	0.259876	6.40083	0.10252		2.40042	-0.225544	2.40292	-0.39196		4.00208	2.37667	-0.0867844	0.0109673	4.00292	0.0286102	4.00125	0.00667572	4.00292	0.0295639
	2.40667	-0.132561	2.40667	0.0267029		3.40542	0.131141	3.40583	-0.082016		7.40375	0.298977	7.40458	0.537395		6.40333	0.262737	6.40417	0.10252		2.40375	-0.225067	2.40625	-0.39196		4.00542	2.38	-0.0944138	0.0114441	4.00625	0.0295639	4.00458	0.00572205	4.00625	0.0300407
	2.41	-0.136852	2.41	0.0243187		3.40875	0.129233	3.40917	-0.0815392		7.40708	0.300407	7.40792	0.540257		6.40667	0.265598	6.4075	0.099659		2.40708	-0.226021	2.40958	-0.39196		4.00875	2.38333	-0.101089	0.0119209	4.00958	0.0300407	4.00792	0.00619888	4.00958	0.0300407
	2.41333	-0.14019	2.41333	0.0224113		3.41208	0.127326	3.4125	-0.0796318		7.41042	0.302792	7.41125	0.543594		6.41	0.268936	6.41083	0.0953674		2.41042	-0.228882	2.41292	-0.39196		4.01208	2.38667	-0.106335	0.0133514	4.01292	0.0300407	4.01125	0.00715256	4.01292	0.0295639
	2.41667	-0.143051	2.41667	0.0214577		3.41542	0.127326	3.41583	-0.079155		7.41375	0.306606	7.41458	0.545979		6.41333	0.274658	6.41417	0.0920296		2.41375	-0.231266	2.41625	-0.39196		4.01542	2.39	-0.11158	0.0152588	4.01625	0.0295639	4.01458	0.00715256	4.01625	0.0295639
	2.42	-0.145435	2.42	0.0209808		3.41875	0.129233	3.41917	-0.0801086		7.41708	0.309467	7.41792	0.54884		6.41667	0.280857	6.4175	0.0891685		2.41708	-0.23365	2.41958	-0.39196		4.01875	2.39333	-0.115871	0.0166893	4.01958	0.0300407	4.01792	0.00619888	4.01958	0.0286102
	2.42333	-0.147343	2.42333	0.020504		3.42208	0.131618	3.4225	-0.0810623		7.42042	0.313282	7.42125	0.551701		6.42	0.285625	6.42083	0.087738		2.42042	-0.235558	2.42292	-0.39196		4.02208	2.39667	-0.119686	0.0171661	4.02292	0.0305176	4.02125	0.00429153	4.02292	0.0276566
	2.42667	-0.14925	2.42667	0.0190735		3.42542	0.134002	3.42583	-0.0805855		7.42375	0.317097	7.42458	0.554085		6.42333	0.28801	6.42417	0.0882149		2.42375	-0.236511	2.42625	-0.39196		4.02542	2.4	-0.123501	0.0162125	4.02625	0.0309944	4.02458	0.00333786	4.02625	0.0267029
	2.43	-0.151157	2.43	0.0171661		3.42875	0.134955	3.42917	-0.0796318		7.42708	0.320435	7.42792	0.556469		6.42667	0.288963	6.4275	0.0910759		2.42708	-0.236034	2.42958	-0.391483		4.02875	2.40333	-0.127792	0.0143051	4.02958	0.0314713	4.02792	0.00238419	4.02958	0.0267029
	2.43333	-0.153542	2.43333	0.014782		3.43208	0.135432	3.4325	-0.0786781		7.43042	0.323296	7.43125	0.55933		6.43	0.289917	6.43083	0.0948906		2.43042	-0.234127	2.43292	-0.39196		4.03208	2.40667	-0.132561	0.0123978	4.03292	0.0329018	4.03125	0.000953674	4.03292	0.026226
	2.43667	-0.156879	2.43667	0.0123978		3.43542	0.135432	3.43583	-0.0777245		7.43375	0.32568	7.43458	0.563145		6.43333	0.291348	6.43417	0.0982285		2.43375	-0.232697	2.43625	-0.392437		4.03542	2.41	-0.136852	0.0104904	4.03625	0.0348091	4.03458	0.000476837	4.03625	0.026226
	2.44	-0.15974	2.44	0.0100136		3.43875	0.134479	3.43917	-0.0762939		7.43708	0.328064	7.43792	0.566483		6.43667	0.291348	6.4375	0.101566		2.43708	-0.23222	2.43958	-0.392437		4.03875	2.41333	-0.14019	0.00905991	4.03958	0.0357628	4.03792	0.00143051	4.03958	0.0257492
	2.44333	-0.161648	2.44333	0.00810623		3.44208	0.132571	3.4425	-0.0762939		7.44042	0.330925	7.44125	0.570297		6.44	0.289917	6.44083	0.104904		2.44042	-0.233173	2.44292	-0.39196		4.04208	2.41667	-0.143051	0.00762939	4.04292	0.0348091	4.04125	0.00286102	4.04292	0.0247955
	2.44667	-0.163555	2.44667	0.00715256		3.44542	0.130187	3.44583	-0.0777245		7.44375	0.334263	7.44458	0.574112		6.44333	0.288963	6.44417	0.106812		2.44375	-0.234127	2.44625	-0.392914		4.04542	2.42	-0.145435	0.00619888	4.04625	0.0329018	4.04458	0.00429153	4.04625	0.0228882
	2.45	-0.165462	2.45	0.00667572		3.44875	0.12971	3.44917	-0.0796318		7.44708	0.337601	7.44792	0.578403		6.44667	0.288963	6.4475	0.107765		2.44708	-0.234604	2.44958	-0.394821		4.04875	2.42333	-0.147343	0.00667572	4.04958	0.0309944	4.04792	0.00476837	4.04958	0.0209808
	2.45333	-0.166416	2.45333	0.00667572		3.45208	0.130187	3.4525	-0.0801086		7.45042	0.340462	7.45125	0.582218		6.45	0.288963	6.45083	0.108719		2.45042	-0.234604	2.45292	-0.395775		4.05208	2.42667	-0.14925	0.00762939	4.05292	0.0290871	4.05125	0.00524521	4.05292	0.0200272
	2.45667	-0.166893	2.45667	0.00619888		3.45542	0.130664	3.45583	-0.0801086		7.45375	0.342369	7.45458	0.586033		6.45333	0.287533	6.45417	0.110149		2.45375	-0.233173	2.45625	-0.395775		4.05542	2.43	-0.151157	0.00858307	4.05625	0.0271797	4.05458	0.00572205	4.05625	0.0195503
	2.46	-0.166893	2.46	0.00619888		3.45875	0.131618	3.45917	-0.0786781		7.45708	0.344753	7.45792	0.589371		6.45667	0.286102	6.4575	0.111103		2.45708	-0.229359	2.45958	-0.394821		4.05875	2.43333	-0.153542	0.00905991	4.05958	0.026226	4.05792	0.00667572	4.05958	0.0195503
	2.46333	-0.166893	2.46333	0.00715256		3.46208	0.133048	3.4625	-0.0758171		7.46042	0.348091	7.46125	0.592709		6.46	0.287533	6.46083	0.111103		2.46042	-0.223637	2.46292	-0.394344		4.06208	2.43667	-0.156879	0.00953674	4.06292	0.0267029	4.06125	0.00715256	4.06292	0.020504
	2.46667	-0.16737	2.46667	0.00810623		3.46542	0.135432	3.46583	-0.0724792		7.46375	0.352859	7.46458	0.596046		6.46333	0.289917	6.46417	0.109673		2.46375	-0.217915	2.46625	-0.393391		4.06542	2.44	-0.15974	0.0100136	4.06625	0.0281334	4.06458	0.00762939	4.06625	0.0219345
	2.47	-0.16737	2.47	0.00858307		3.46875	0.13734	3.46917	-0.0700951		7.46708	0.356674	7.46792	0.600338		6.46667	0.293732	6.4675	0.107288		2.46708	-0.2141	2.46958	-0.392437		4.06875	2.44333	-0.161648	0.0104904	4.06958	0.0300407	4.06792	0.00858307	4.06958	0.0228882
	2.47333	-0.16737	2.47333	0.00905991		3.47208	0.138293	3.4725	-0.0691414		7.47042	0.360012	7.47125	0.605583		6.47	0.29707	6.47083	0.106335		2.47042	-0.212193	2.47292	-0.391483		4.07208	2.44667	-0.163555	0.0109673	4.07292	0.0305176	4.07125	0.0100136	4.07292	0.0224113
	2.47667	-0.168324	2.47667	0.0100136		3.47542	0.13877	3.47583	-0.0686646		7.47375	0.364304	7.47458	0.611305		6.47333	0.300407	6.47417	0.106335		2.47375	-0.212193	2.47625	-0.39053		4.07542	2.45	-0.165462	0.0114441	4.07625	0.0305176	4.07458	0.0109673	4.07625	0.0214577
	2.48	-0.169754	2.48	0.0100136		3.47875	0.13877	3.47917	-0.0691414		7.47708	0.368595	7.47792	0.616074		6.47667	0.302315	6.4775	0.105858		2.47708	-0.213623	2.47958	-0.389576		4.07875	2.45333	-0.166416	0.0123978	4.07958	0.0305176	4.07792	0.0109673	4.07958	0.0214577
	2.48333	-0.171661	2.48333	0.00953674		3.48208	0.137817	3.4825	-0.0700951		7.48042	0.37241	7.48125	0.619411		6.48	0.303745	6.48083	0.104427		2.48042	-0.216007	2.48292	-0.389576		4.08208	2.45667	-0.166893	0.0133514	4.08292	0.0305176	4.08125	0.0100136	4.08292	0.0228882
	2.48667	-0.173092	2.48667	0.00858307		3.48542	0.135909	3.48583	-0.0720024		7.48375	0.375271	7.48458	0.621796		6.48333	0.304222	6.48417	0.10252		2.48375	-0.217438	2.48625	-0.391483		4.08542	2.46	-0.166893	0.0143051	4.08625	0.0295639	4.08458	0.00953674	4.08625	0.023365
	2.49	-0.174046	2.49	0.00715256		3.48875	0.133048	3.48917	-0.0739098		7.48708	0.378609	7.48792	0.62418		6.48667	0.304222	6.4875	0.101089		2.48708	-0.219345	2.48958	-0.393867		4.08875	2.46333	-0.166893	0.0143051	4.08958	0.0286102	4.08792	0.00953674	4.08958	0.023365
	2.49333	-0.174522	2.49333	0.00572205		3.49208	0.129233	3.4925	-0.0743866		7.49042	0.383377	7.49125	0.626564		6.49	0.304222	6.49083	0.0982285		2.49042	-0.221252	2.49292	-0.396252		4.09208	2.46667	-0.16737	0.0133514	4.09292	0.0276566	4.09125	0.00953674	4.09292	0.0238419
	2.49667	-0.174999	2.49667	0.00429153		3.49542	0.124942	3.49583	-0.0734329		7.49375	0.387669	7.49458	0.629425		6.49333	0.304699	6.49417	0.0953674		2.49375	-0.222206	2.49625	-0.398159		4.09542	2.47	-0.16737	0.0119209	4.09625	0.0267029	4.09458	0.00905991	4.09625	0.0243187
	2.5	-0.174999	2.5	0.00333786		3.49875	0.121127	3.49917	-0.0715256		7.49708	0.39053	7.49792	0.633717		6.49667	0.306606	6.4975	0.0929832		2.49708	-0.222683	2.49958	-0.40102		4.09875	2.47333	-0.16737	0.0114441	4.09958	0.0257492	4.09792	0.00858307	4.09958	0.023365
	2.50333	-0.174999	2.50333	0.00238419		3.50208	0.120174	3.5025	-0.0696182		7.50042	0.39196	7.50125	0.638962		6.5	0.308514	6.50083	0.0915527		2.50042	-0.223637	2.50292	-0.403881		4.10208	2.47667	-0.168324	0.0114441	4.10292	0.0247955	4.10125	0.00810623	4.10292	0.0224113
	2.50667	-0.174999	2.50667	0.000953674		3.50542	0.120174	3.50583	-0.0681877		7.50375	0.393867	7.50458	0.644684		6.50333	0.310898	6.50417	0.0905991		2.50375	-0.225067	2.50625	-0.405788		4.10542	2.48	-0.169754	0.0109673	4.10625	0.0243187	4.10458	0.00762939	4.10625	0.0209808
	2.51	-0.175476	2.51	0.000476837		3.50875	0.122558	3.50917	-0.067234		7.50708	0.396729	7.50792	0.648975		6.50667	0.315189	6.5075	0.0920296		2.50708	-0.226974	2.50958	-0.406265		4.10875	2.48333	-0.171661	0.0100136	4.10958	0.0247955	4.10792	0.00762939	4.10958	0.0209808
	2.51333	-0.175476	2.51333	0		3.51208	0.124942	3.5125	-0.067234		7.51042	0.40102	7.51125	0.652313		6.51	0.319958	6.51083	0.0944138		2.51042	-0.228405	2.51292	-0.405788		4.11208	2.48667	-0.173092	0.00953674	4.11292	0.0243187	4.11125	0.00810623	4.11292	0.0214577
	2.51667	-0.175476	2.51667	-0.000476837		3.51542	0.127326	3.51583	-0.067234		7.51375	0.405788	7.51458	0.656128		6.51333	0.324249	6.51417	0.0967979		2.51375	-0.230312	2.51625	-0.405312		4.11542	2.49	-0.174046	0.0100136	4.11625	0.0238419	4.11458	0.00953674	4.11625	0.0209808
	2.52	-0.175476	2.52	-0.000953674		3.51875	0.12828	3.51917	-0.067234		7.51708	0.411034	7.51792	0.660896		6.51667	0.326633	6.5175	0.0977516		2.51708	-0.231266	2.51958	-0.403881		4.11875	2.49333	-0.174522	0.0100136	4.11958	0.0228882	4.11792	0.0104904	4.11958	0.0200272
	2.52333	-0.175953	2.52333	-0.00143051		3.52208	0.127803	3.5225	-0.0667572		7.52042	0.415802	7.52125	0.666142		6.52	0.328541	6.52083	0.099659		2.52042	-0.231266	2.52292	-0.401974		4.12208	2.49667	-0.174999	0.00953674	4.12292	0.0228882	4.12125	0.0114441	4.12292	0.0190735
	2.52667	-0.17643	2.52667	-0.00190735		3.52542	0.126849	3.52583	-0.0653267		7.52375	0.420094	7.52458	0.671387		6.52333	0.329971	6.52417	0.103474		2.52375	-0.229836	2.52625	-0.400543		4.12542	2.5	-0.174999	0.00810623	4.12625	0.023365	4.12458	0.0123978	4.12625	0.0171661
	2.53	-0.177383	2.53	-0.00286102		3.52875	0.125896	3.52917	-0.0629425		7.52708	0.423908	7.52792	0.677109		6.52667	0.330925	6.5275	0.107288		2.52708	-0.228405	2.52958	-0.39959		4.12875	2.50333	-0.174999	0.00762939	4.12958	0.023365	4.12792	0.0128746	4.12958	0.0162125
	2.53333	-0.178814	2.53333	-0.0038147		3.53208	0.126372	3.5325	-0.0600815		7.53042	0.426769	7.53125	0.684738		6.53	0.330925	6.53083	0.109673		2.53042	-0.226974	2.53292	-0.400066		4.13208	2.50667	-0.174999	0.00762939	4.13292	0.0238419	4.13125	0.0128746	4.13292	0.0162125
	2.53667	-0.180244	2.53667	-0.00429153		3.53542	0.128757	3.53583	-0.0576973		7.53375	0.430107	7.53458	0.692368		6.53333	0.330925	6.53417	0.11158		2.53375	-0.225067	2.53625	-0.400543		4.13542	2.51	-0.175476	0.00858307	4.13625	0.0247955	4.13458	0.0119209	4.13625	0.0171661
	2.54	-0.181675	2.54	-0.00429153		3.53875	0.131618	3.53917	-0.0553131		7.53708	0.435352	7.53792	0.697613		6.53667	0.332355	6.5375	0.11158		2.53708	-0.225067	2.53958	-0.400543		4.13875	2.51333	-0.175476	0.00905991	4.13958	0.026226	4.13792	0.0104904	4.13958	0.0185966
	2.54333	-0.184059	2.54333	-0.00429153		3.54208	0.133525	3.5425	-0.0543594		7.54042	0.443459	7.54125	0.701904		6.54	0.33617	6.54083	0.110626		2.54042	-0.226021	2.54292	-0.39959		4.14208	2.51667	-0.175476	0.00953674	4.14292	0.0271797	4.14125	0.0109673	4.14292	0.020504
	2.54667	-0.185966	2.54667	-0.00333786		3.54542	0.134479	3.54583	-0.0534058		7.54375	0.452518	7.54458	0.70858		6.54333	0.340462	6.54417	0.108242		2.54375	-0.227928	2.54625	-0.399113		4.14542	2.52	-0.175476	0.0109673	4.14625	0.0271797	4.14458	0.0119209	4.14625	0.0228882
	2.55	-0.187874	2.55	-0.00333786		3.54875	0.133048	3.54917	-0.0519753		7.54708	0.463009	7.54792	0.717163		6.54667	0.344753	6.5475	0.105381		2.54708	-0.228405	2.54958	-0.398159		4.14875	2.52333	-0.175953	0.0128746	4.14958	0.0276566	4.14792	0.0123978	4.14958	0.0247955
	2.55333	-0.188351	2.55333	-0.00286102		3.55208	0.130187	3.5525	-0.0500679		7.55042	0.474453	7.55125	0.726223		6.55	0.347137	6.55083	0.101566		2.55042	-0.227928	2.55292	-0.398159		4.15208	2.52667	-0.17643	0.0143051	4.15292	0.0286102	4.15125	0.0119209	4.15292	0.0252724
	2.55667	-0.188828	2.55667	-0.00333786		3.55542	0.125419	3.55583	-0.0481606		7.55375	0.48542	7.55458	0.73576		6.55333	0.349522	6.55417	0.0982285		2.55375	-0.226498	2.55625	-0.397205		4.15542	2.53	-0.177383	0.0152588	4.15625	0.0295639	4.15458	0.0109673	4.15625	0.0238419
	2.56	-0.188828	2.56	-0.00429153		3.55875	0.12065	3.55917	-0.0462532		7.55708	0.494957	7.55792	0.745773		6.55667	0.352383	6.5575	0.0958443		2.55708	-0.225067	2.55958	-0.398636		4.15875	2.53333	-0.178814	0.0152588	4.15958	0.0295639	4.15792	0.0100136	4.15958	0.0214577
	2.56333	-0.187874	2.56333	-0.00524521		3.56208	0.115405	3.5625	-0.0443459		7.56042	0.504017	7.56125	0.757217		6.56	0.352859	6.56083	0.0953674		2.56042	-0.224113	2.56292	-0.401497		4.16208	2.53667	-0.180244	0.014782	4.16292	0.0290871	4.16125	0.00953674	4.16292	0.0195503
	2.56667	-0.186443	2.56667	-0.00667572		3.56542	0.110637	3.56583	-0.043869		7.56375	0.512123	7.56458	0.769138		6.56333	0.351906	6.56417	0.0939369		2.56375	-0.22316	2.56625	-0.404835		4.16542	2.54	-0.181675	0.0138283	4.16625	0.0290871	4.16458	0.00858307	4.16625	0.017643
	2.57	-0.184536	2.57	-0.00810623		3.56875	0.107299	3.56917	-0.0443459		7.56708	0.521183	7.56792	0.780582		6.56667	0.349998	6.5675	0.0925064		2.56708	-0.222206	2.56958	-0.407696		4.16875	2.54333	-0.184059	0.0133514	4.16958	0.0281334	4.16792	0.00762939	4.16958	0.0157356
	2.57333	-0.183582	2.57333	-0.00905991		3.57208	0.105392	3.5725	-0.0457764		7.57042	0.53072	7.57125	0.792027		6.57	0.349045	6.57083	0.0925064		2.57042	-0.221729	2.57292	-0.409603		4.17208	2.54667	-0.185966	0.0128746	4.17292	0.0271797	4.17125	0.00810623	4.17292	0.014782
	2.57667	-0.184059	2.57667	-0.00953674		3.57542	0.103007	3.57583	-0.0472069		7.57375	0.542164	7.57458	0.803471		6.57333	0.349522	6.57417	0.0948906		2.57375	-0.220776	2.57625	-0.412464		4.17542	2.55	-0.187874	0.0119209	4.17625	0.026226	4.17458	0.0104904	4.17625	0.0157356
	2.58	-0.183582	2.58	-0.0100136		3.57875	0.0996695	3.57917	-0.0491142		7.57708	0.555992	7.57792	0.817299		6.57667	0.348568	6.5775	0.0977516		2.57708	-0.219822	2.57958	-0.414371		4.17875	2.55333	-0.188351	0.0109673	4.17958	0.0257492	4.17792	0.0133514	4.17958	0.0185966
	2.58333	-0.183105	2.58333	-0.0100136		3.58208	0.0977622	3.5825	-0.0505447		7.58042	0.572205	7.58125	0.832558		6.58	0.347137	6.58083	0.099659		2.58042	-0.217915	2.58292	-0.413895		4.18208	2.55667	-0.188828	0.0109673	4.18292	0.0252724	4.18125	0.0143051	4.18292	0.0224113
	2.58667	-0.183105	2.58667	-0.0104904		3.58542	0.0977622	3.58583	-0.0510216		7.58375	0.591755	7.58458	0.849247		6.58333	0.346184	6.58417	0.101566		2.58375	-0.216484	2.58625	-0.411034		4.18542	2.56	-0.188828	0.0109673	4.18625	0.0247955	4.18458	0.0138283	4.18625	0.0257492
	2.59	-0.184536	2.59	-0.0104904		3.58875	0.0977622	3.58917	-0.0500679		7.58708	0.613689	7.58792	0.867844		6.58667	0.346184	6.5875	0.10252		2.58708	-0.21553	2.58958	-0.407696		4.18875	2.56333	-0.187874	0.0109673	4.18958	0.0238419	4.18792	0.0133514	4.18958	0.0295639
	2.59333	-0.18549	2.59333	-0.0104904		3.59208	0.0963317	3.5925	-0.0486374		7.59042	0.635624	7.59125	0.886917		6.59	0.345707	6.59083	0.102997		2.59042	-0.215054	2.59292	-0.404835		4.19208	2.56667	-0.186443	0.0104904	4.19292	0.0228882	4.19125	0.0128746	4.19292	0.0324249
	2.59667	-0.186443	2.59667	-0.0109673		3.59542	0.0958548	3.59583	-0.04673		7.59375	0.658512	7.59458	0.906467		6.59333	0.3438	6.59417	0.102043		2.59375	-0.214577	2.59625	-0.402927		4.19542	2.57	-0.184536	0.0109673	4.19625	0.0214577	4.19458	0.0119209	4.19625	0.0343323
	2.6	-0.187397	2.6	-0.0123978		3.59875	0.0968085	3.59917	-0.0452995		7.59708	0.682831	7.59792	0.928879		6.59667	0.341415	6.5975	0.100613		2.59708	-0.213623	2.59958	-0.40102		4.19875	2.57333	-0.183582	0.0123978	4.19958	0.0195503	4.19792	0.0119209	4.19958	0.0338554
	2.60333	-0.188828	2.60333	-0.0138283		3.60208	0.0968085	3.6025	-0.0443459		7.60042	0.70858	7.60125	0.955105		6.6	0.340462	6.60083	0.100136		2.60042	-0.2141	2.60292	-0.39959		4.20208	2.57667	-0.184059	0.0128746	4.20292	0.0181198	4.20125	0.0119209	4.20292	0.0314713
	2.60667	-0.190258	2.60667	-0.0162125		3.60542	0.095378	3.60583	-0.043869		7.60375	0.734806	7.60458	0.981331		6.60333	0.342369	6.60417	0.100613		2.60375	-0.2141	2.60625	-0.400543		4.20542	2.58	-0.183582	0.0123978	4.20625	0.017643	4.20458	0.0123978	4.20625	0.0281334
	2.61	-0.192165	2.61	-0.017643		3.60875	0.0929938	3.60917	-0.0443459		7.60708	0.763893	7.60792	1.00851		6.60667	0.345707	6.6075	0.100613		2.60708	-0.213623	2.60958	-0.403404		4.20875	2.58333	-0.183105	0.0109673	4.20958	0.0185966	4.20792	0.0128746	4.20958	0.0247955
	2.61333	-0.193596	2.61333	-0.0185966		3.61208	0.0920401	3.6125	-0.0448227		7.61042	0.796795	7.61125	1.03807		6.61	0.349998	6.61083	0.100613		2.61042	-0.212669	2.61292	-0.404358		4.21208	2.58667	-0.183105	0.00953674	4.21292	0.020504	4.21125	0.0128746	4.21292	0.0219345
	2.61667	-0.19455	2.61667	-0.0181198		3.61542	0.092517	3.61583	-0.0457764		7.61375	0.833511	7.61458	1.0705		6.61333	0.353813	6.61417	0.099659		2.61375	-0.212669	2.61625	-0.403881		4.21542	2.59	-0.184536	0.00858307	4.21625	0.0224113	4.21458	0.0114441	4.21625	0.020504
	2.62	-0.195503	2.62	-0.0166893		3.61875	0.0929938	3.61917	-0.0472069		7.61708	0.872612	7.61792	1.10388		6.61667	0.357628	6.6175	0.100613		2.61708	-0.212669	2.61958	-0.403404		4.21875	2.59333	-0.18549	0.00715256	4.21958	0.0238419	4.21792	0.0104904	4.21958	0.020504
	2.62333	-0.196934	2.62333	-0.014782		3.62208	0.0944243	3.6225	-0.0476837		7.62042	0.914574	7.62125	1.13821		6.62	0.359058	6.62083	0.102997		2.62042	-0.212669	2.62292	-0.404835		4.22208	2.59667	-0.186443	0.00667572	4.22292	0.0247955	4.22125	0.0100136	4.22292	0.0214577
	2.62667	-0.196934	2.62667	-0.0128746		3.62542	0.0968085	3.62583	-0.0476837		7.62375	0.95892	7.62458	1.1754		6.62333	0.358105	6.62417	0.104904		2.62375	-0.212669	2.62625	-0.406265		4.22542	2.6	-0.187397	0.00667572	4.22625	0.0257492	4.22458	0.0104904	4.22625	0.023365
	2.63	-0.19598	2.63	-0.0109673		3.62875	0.098239	3.62917	-0.0472069		7.62708	1.0047	7.62792	1.21641		6.62667	0.356197	6.6275	0.106812		2.62708	-0.213146	2.62958	-0.406742		4.22875	2.60333	-0.188828	0.00762939	4.22958	0.0267029	4.22792	0.0114441	4.22958	0.0257492
	2.63333	-0.19455	2.63333	-0.0100136		3.63208	0.0987159	3.6325	-0.0486374		7.63042	1.05143	7.63125	1.26076		6.63	0.354767	6.63083	0.108719		2.63042	-0.2141	2.63292	-0.408173		4.23208	2.60667	-0.190258	0.00858307	4.23292	0.0267029	4.23125	0.0133514	4.23292	0.0271797
	2.63667	-0.19455	2.63667	-0.0100136		3.63542	0.0977622	3.63583	-0.0500679		7.63375	1.10006	7.63458	1.30796		6.63333	0.353336	6.63417	0.110626		2.63375	-0.215054	2.63625	-0.410557		4.23542	2.61	-0.192165	0.00858307	4.23625	0.0267029	4.23458	0.0152588	4.23625	0.0271797
	2.64	-0.19455	2.64	-0.0114441		3.63875	0.0977622	3.63917	-0.0514984		7.63708	1.15061	7.63792	1.35803		6.63667	0.352383	6.6375	0.110149		2.63708	-0.216007	2.63958	-0.412941		4.23875	2.61333	-0.193596	0.00810623	4.23958	0.0276566	4.23792	0.0171661	4.23958	0.0267029
	2.64333	-0.19455	2.64333	-0.0123978		3.64208	0.0968085	3.6425	-0.0524521		7.64042	1.20401	7.64125	1.41096		6.64	0.351429	6.64083	0.107765		2.64042	-0.216484	2.64292	-0.413895		4.24208	2.61667	-0.19455	0.00762939	4.24292	0.0295639	4.24125	0.0171661	4.24292	0.0267029
	2.64667	-0.19455	2.64667	-0.0128746		3.64542	0.0944243	3.64583	-0.0543594		7.64375	1.26028	7.64458	1.46627		6.64333	0.351906	6.64417	0.105858		2.64375	-0.216484	2.64625	-0.414371		4.24542	2.62	-0.195503	0.00667572	4.24625	0.0305176	4.24458	0.0166893	4.24625	0.0281334
	2.65	-0.195503	2.65	-0.0133514		3.64875	0.092517	3.64917	-0.0562668		7.64708	1.32036	7.64792	1.52254		6.64667	0.351906	6.6475	0.104904		2.64708	-0.216961	2.64958	-0.415325		4.24875	2.62333	-0.196934	0.00667572	4.24958	0.0300407	4.24792	0.0157356	4.24958	0.0290871
	2.65333	-0.196934	2.65333	-0.0143051		3.65208	0.0910865	3.6525	-0.0567436		7.65042	1.38426	7.65125	1.58024		6.65	0.352383	6.65083	0.104904		2.65042	-0.218391	2.65292	-0.413895		4.25208	2.62667	-0.196934	0.00667572	4.25292	0.0295639	4.25125	0.0138283	4.25292	0.0295639
	2.65667	-0.196934	2.65667	-0.0157356		3.65542	0.0906096	3.65583	-0.0557899		7.65375	1.45102	7.65458	1.6408		6.65333	0.352859	6.65417	0.104904		2.65375	-0.219822	2.65625	-0.411987		4.25542	2.63	-0.19598	0.00619888	4.25625	0.0281334	4.25458	0.0123978	4.25625	0.0305176
	2.66	-0.196934	2.66	-0.0171661		3.65875	0.089656	3.65917	-0.0562668		7.65708	1.51873	7.65792	1.70326		6.65667	0.35429	6.6575	0.105381		2.65708	-0.219822	2.65958	-0.410557		4.25875	2.63333	-0.19455	0.00667572	4.25958	0.0271797	4.25792	0.0109673	4.25958	0.0319481
	2.66333	-0.196457	2.66333	-0.0181198		3.66208	0.0887023	3.6625	-0.0567436		7.66042	1.58739	7.66125	1.76716		6.66	0.355244	6.66083	0.103951		2.66042	-0.217915	2.66292	-0.409603		4.26208	2.63667	-0.19455	0.00810623	4.26292	0.0257492	4.26125	0.0109673	4.26292	0.0319481
	2.66667	-0.196457	2.66667	-0.0190735		3.66542	0.0882254	3.66583	-0.0557899		7.66375	1.65653	7.66458	1.83249		6.66333	0.35429	6.66417	0.101566		2.66375	-0.21553	2.66625	-0.409126		4.26542	2.64	-0.19455	0.00953674	4.26625	0.0247955	4.26458	0.0119209	4.26625	0.0309944
	2.67	-0.196457	2.67	-0.0195503		3.66875	0.0887023	3.66917	-0.0534058		7.66708	1.72615	7.66792	1.9002		6.66667	0.352383	6.6675	0.099659		2.66708	-0.212669	2.66958	-0.408173		4.26875	2.64333	-0.19455	0.0104904	4.26958	0.0243187	4.26792	0.0128746	4.26958	0.0300407
	2.67333	-0.196457	2.67333	-0.0200272		3.67208	0.0901328	3.6725	-0.0524521		7.67042	1.7972	7.67125	1.97124		6.67	0.349522	6.67083	0.0972748		2.67042	-0.208855	2.67292	-0.408173		4.27208	2.64667	-0.19455	0.0109673	4.27292	0.0247955	4.27125	0.0143051	4.27292	0.0300407
	2.67667	-0.197411	2.67667	-0.0200272		3.67542	0.0910865	3.67583	-0.0514984		7.67375	1.87016	7.67458	2.04325		6.67333	0.347137	6.67417	0.0958443		2.67375	-0.205517	2.67625	-0.407696		4.27542	2.65	-0.195503	0.0123978	4.27625	0.026226	4.27458	0.0152588	4.27625	0.0295639
	2.68	-0.198841	2.68	-0.0195503		3.67875	0.0915633	3.67917	-0.0500679		7.67708	1.94502	7.67792	2.1162		6.67667	0.346661	6.6775	0.0963211		2.67708	-0.204086	2.67958	-0.406265		4.27875	2.65333	-0.196934	0.0128746	4.27958	0.0276566	4.27792	0.0157356	4.27958	0.0281334
	2.68333	-0.199318	2.68333	-0.0190735		3.68208	0.0915633	3.6825	-0.0476837		7.68042	2.02084	7.68125	2.19154		6.68	0.349045	6.68083	0.099659		2.68042	-0.203609	2.68292	-0.404358		4.28208	2.65667	-0.196934	0.0123978	4.28292	0.0281334	4.28125	0.0157356	4.28292	0.026226
	2.68667	-0.200272	2.68667	-0.0185966		3.68542	0.0920401	3.68583	-0.0457764		7.68375	2.09618	7.68458	2.26879		6.68333	0.353336	6.68417	0.102997		2.68375	-0.203133	2.68625	-0.401497		4.28542	2.66	-0.196934	0.0114441	4.28625	0.0276566	4.28458	0.014782	4.28625	0.0238419
	2.69	-0.200748	2.69	-0.017643		3.68875	0.0934707	3.68917	-0.0457764		7.68708	2.17295	7.68792	2.34652		6.68667	0.359058	6.6875	0.105381		2.68708	-0.202656	2.68958	-0.400543		4.28875	2.66333	-0.196457	0.0104904	4.28958	0.0276566	4.28792	0.0138283	4.28958	0.0214577
	2.69333	-0.201702	2.69333	-0.0162125		3.69208	0.0934707	3.6925	-0.0457764		7.69042	2.24876	7.69125	2.42233		6.69	0.364304	6.69083	0.105381		2.69042	-0.202656	2.69292	-0.400543		4.29208	2.66667	-0.196457	0.0109673	4.29292	0.0276566	4.29125	0.0128746	4.29292	0.0195503
	2.69667	-0.202656	2.69667	-0.0152588		3.69542	0.092517	3.69583	-0.0462532		7.69375	2.3222	7.69458	2.49624		6.69333	0.368118	6.69417	0.103951		2.69375	-0.202656	2.69625	-0.400543		4.29542	2.67	-0.196457	0.0114441	4.29625	0.0271797	4.29458	0.0123978	4.29625	0.0181198
	2.7	-0.203609	2.7	-0.0152588		3.69875	0.0906096	3.69917	-0.04673		7.69708	2.39372	7.69792	2.56872		6.69667	0.369549	6.6975	0.101089		2.69708	-0.203133	2.69958	-0.39959		4.29875	2.67333	-0.196457	0.0123978	4.29958	0.0267029	4.29792	0.0119209	4.29958	0.0185966
	2.70333	-0.204563	2.70333	-0.0157356		3.70208	0.0882254	3.7025	-0.0481606		7.70042	2.46429	7.70125	2.63882		6.7	0.368118	6.70083	0.0972748		2.70042	-0.204086	2.70292	-0.398636		4.30208	2.67667	-0.197411	0.0133514	4.30292	0.026226	4.30125	0.0119209	4.30292	0.0195503
	2.70667	-0.204563	2.70667	-0.0166893		3.70542	0.0858413	3.70583	-0.0500679		7.70375	2.53344	7.70458	2.70748		6.70333	0.365257	6.70417	0.0939369		2.70375	-0.20647	2.70625	-0.398636		4.30542	2.68	-0.198841	0.0138283	4.30625	0.026226	4.30458	0.0109673	4.30625	0.0209808
	2.71	-0.204086	2.71	-0.017643		3.70875	0.0834571	3.70917	-0.0519753		7.70708	2.59924	7.70792	2.77567		6.70667	0.361919	6.7075	0.0915527		2.70708	-0.209332	2.70958	-0.398636		4.30875	2.68333	-0.199318	0.0128746	4.30958	0.0257492	4.30792	0.00953674	4.30958	0.0228882
	2.71333	-0.203133	2.71333	-0.0181198		3.71208	0.0825034	3.7125	-0.0529289		7.71042	2.66123	7.71125	2.84386		6.71	0.359535	6.71083	0.0915527		2.71042	-0.210285	2.71292	-0.398159		4.31208	2.68667	-0.200272	0.0123978	4.31292	0.0252724	4.31125	0.00858307	4.31292	0.0247955
	2.71667	-0.201702	2.71667	-0.0181198		3.71542	0.0825034	3.71583	-0.0529289		7.71375	2.71988	7.71458	2.91157		6.71333	0.357151	6.71417	0.0925064		2.71375	-0.210762	2.71625	-0.398159		4.31542	2.69	-0.200748	0.0123978	4.31625	0.0252724	4.31458	0.00858307	4.31625	0.026226
	2.72	-0.201225	2.72	-0.0166893		3.71875	0.0834571	3.71917	-0.0524521		7.71708	2.77376	7.71792	2.97689		6.71667	0.355244	6.7175	0.0929832		2.71708	-0.210285	2.71958	-0.398636		4.31875	2.69333	-0.201702	0.0128746	4.31958	0.0252724	4.31792	0.00905991	4.31958	0.0267029
	2.72333	-0.201702	2.72333	-0.0152588		3.72208	0.0853644	3.7225	-0.0519753		7.72042	2.82288	7.72125	3.03793		6.72	0.354767	6.72083	0.0925064		2.72042	-0.209808	2.72292	-0.400066		4.32208	2.69667	-0.202656	0.014782	4.32292	0.0252724	4.32125	0.00953674	4.32292	0.0257492
	2.72667	-0.204086	2.72667	-0.0138283		3.72542	0.0867949	3.72583	-0.0529289		7.72375	2.8677	7.72458	3.09372		6.72333	0.353813	6.72417	0.0910759		2.72375	-0.208855	2.72625	-0.39959		4.32542	2.7	-0.203609	0.0166893	4.32625	0.0257492	4.32458	0.00905991	4.32625	0.0238419
	2.73	-0.20647	2.73	-0.0133514		3.72875	0.0882254	3.72917	-0.0538826		7.72708	2.90966	7.72792	3.14283		6.72667	0.353336	6.7275	0.0901222		2.72708	-0.206947	2.72958	-0.39959		4.32875	2.70333	-0.204563	0.0185966	4.32958	0.0267029	4.32792	0.00905991	4.32958	0.0228882
	2.73333	-0.207901	2.73333	-0.0128746		3.73208	0.0877486	3.7325	-0.0548363		7.73042	2.94828	7.73125	3.18623		6.73	0.353813	6.73083	0.0910759		2.73042	-0.204086	2.73292	-0.400543		4.33208	2.70667	-0.204563	0.0195503	4.33292	0.0267029	4.33125	0.00858307	4.33292	0.0224113
	2.73667	-0.209332	2.73667	-0.0133514		3.73542	0.0858413	3.73583	-0.0572205		7.73375	2.98262	7.73458	3.2239		6.73333	0.355721	6.73417	0.0939369		2.73375	-0.201225	2.73625	-0.404835		4.33542	2.71	-0.204086	0.0181198	4.33625	0.0276566	4.33458	0.00762939	4.33625	0.0224113
	2.74	-0.209808	2.74	-0.0138283		3.73875	0.0834571	3.73917	-0.0591278		7.73708	3.01218	7.73792	3.25632		6.73667	0.358105	6.7375	0.0977516		2.73708	-0.198841	2.73958	-0.41008		4.33875	2.71333	-0.203133	0.0166893	4.33958	0.0295639	4.33792	0.00619888	4.33958	0.023365
	2.74333	-0.208855	2.74333	-0.0152588		3.74208	0.0810729	3.7425	-0.0600815		7.74042	3.03793	7.74125	3.28398		6.74	0.359535	6.74083	0.10252		2.74042	-0.19598	2.74292	-0.415325		4.34208	2.71667	-0.201702	0.0152588	4.34292	0.0314713	4.34125	0.00476837	4.34292	0.0257492
	2.74667	-0.206947	2.74667	-0.0166893		3.74542	0.0791655	3.74583	-0.0605583		7.74375	3.057	7.74458	3.30782		6.74333	0.361919	6.74417	0.106812		2.74375	-0.194073	2.74625	-0.417709		4.34542	2.72	-0.201225	0.0143051	4.34625	0.0329018	4.34458	0.00572205	4.34625	0.0300407
	2.75	-0.205517	2.75	-0.017643		3.74875	0.0772582	3.74917	-0.0600815		7.74708	3.06892	7.74792	3.32975		6.74667	0.363827	6.7475	0.110626		2.74708	-0.193596	2.74958	-0.418186		4.34875	2.72333	-0.201702	0.0133514	4.34958	0.0333786	4.34792	0.00762939	4.34958	0.0338554
	2.75333	-0.204563	2.75333	-0.0190735		3.75208	0.074874	3.7525	-0.0605583		7.75042	3.07417	7.75125	3.3474		6.75	0.365257	6.75083	0.11158		2.75042	-0.195026	2.75292	-0.417709		4.35208	2.72667	-0.204086	0.0138283	4.35292	0.0333786	4.35125	0.0100136	4.35292	0.0357628
	2.75667	-0.204086	2.75667	-0.020504		3.75542	0.0734435	3.75583	-0.0600815		7.75375	3.07274	7.75458	3.36027		6.75333	0.365734	6.75417	0.110149		2.75375	-0.198364	2.75625	-0.416279		4.35542	2.73	-0.20647	0.014782	4.35625	0.0329018	4.35458	0.0119209	4.35625	0.0362396
	2.76	-0.20504	2.76	-0.0214577		3.75875	0.0729667	3.75917	-0.0591278		7.75708	3.06606	7.75792	3.36742		6.75667	0.365734	6.7575	0.106812		2.75708	-0.201225	2.75958	-0.414371		4.35875	2.73333	-0.207901	0.0162125	4.35958	0.0319481	4.35792	0.0133514	4.35958	0.0362396
	2.76333	-0.205517	2.76333	-0.020504		3.76208	0.0729667	3.7625	-0.0576973		7.76042	3.0551	7.76125	3.36933		6.76	0.366211	6.76083	0.104427		2.76042	-0.204086	2.76292	-0.413895		4.36208	2.73667	-0.209332	0.0166893	4.36292	0.0309944	4.36125	0.0143051	4.36292	0.0357628
	2.76667	-0.206947	2.76667	-0.0195503		3.76542	0.0724898	3.76583	-0.0553131		7.76375	3.03936	7.76458	3.36599		6.76333	0.366211	6.76417	0.102997		2.76375	-0.206947	2.76625	-0.415325		4.36542	2.74	-0.209808	0.0162125	4.36625	0.0300407	4.36458	0.0138283	4.36625	0.0333786
	2.77	-0.207901	2.77	-0.0185966		3.76875	0.0724898	3.76917	-0.0534058		7.76708	3.01886	7.76792	3.3555		6.76667	0.363827	6.7675	0.101089		2.76708	-0.207901	2.76958	-0.417709		4.36875	2.74333	-0.208855	0.0157356	4.36958	0.0290871	4.36792	0.0119209	4.36958	0.0305176
	2.77333	-0.208855	2.77333	-0.017643		3.77208	0.0743972	3.7725	-0.0510216		7.77042	2.99263	7.77125	3.33738		6.77	0.360489	6.77083	0.0987053		2.77042	-0.207424	2.77292	-0.418186		4.37208	2.74667	-0.206947	0.0152588	4.37292	0.0281334	4.37125	0.00953674	4.37292	0.0281334
	2.77667	-0.210285	2.77667	-0.0162125		3.77542	0.0767814	3.77583	-0.0495911		7.77375	2.96259	7.77458	3.31306		6.77333	0.356674	6.77417	0.0982285		2.77375	-0.204563	2.77625	-0.416279		4.37542	2.75	-0.205517	0.0157356	4.37625	0.0276566	4.37458	0.00858307	4.37625	0.0271797
	2.78	-0.210285	2.78	-0.0152588		3.77875	0.0786887	3.77917	-0.0495911		7.77708	2.92969	7.77792	3.28398		6.77667	0.353813	6.7775	0.0987053		2.77708	-0.202179	2.77958	-0.414848		4.37875	2.75333	-0.204563	0.0166893	4.37958	0.0281334	4.37792	0.00858307	4.37958	0.0271797
	2.78333	-0.209808	2.78333	-0.0143051		3.78208	0.0786887	3.7825	-0.0495911		7.78042	2.89202	7.78125	3.2506		6.78	0.351906	6.78083	0.099659		2.78042	-0.200748	2.78292	-0.412941		4.38208	2.75667	-0.204086	0.0185966	4.38292	0.0300407	4.38125	0.00858307	4.38292	0.0276566
	2.78667	-0.209332	2.78667	-0.0143051		3.78542	0.0786887	3.78583	-0.0495911		7.78375	2.8491	7.78458	3.21388		6.78333	0.351906	6.78417	0.101089		2.78375	-0.199795	2.78625	-0.410557		4.38542	2.76	-0.20504	0.020504	4.38625	0.0324249	4.38458	0.00858307	4.38625	0.0290871
	2.79	-0.208378	2.79	-0.014782		3.78875	0.0772582	3.78917	-0.0486374		7.78708	2.80285	7.78792	3.1743		6.78667	0.353813	6.7875	0.103474		2.78708	-0.200272	2.78958	-0.408649		4.38875	2.76333	-0.205517	0.0219345	4.38958	0.0348091	4.38792	0.00953674	4.38958	0.0314713
	2.79333	-0.206947	2.79333	-0.014782		3.79208	0.0743972	3.7925	-0.0481606		7.79042	2.75517	7.79125	3.13234		6.79	0.355244	6.79083	0.106812		2.79042	-0.201702	2.79292	-0.408173		4.39208	2.76667	-0.206947	0.0228882	4.39292	0.0371933	4.39125	0.0114441	4.39292	0.0333786
	2.79667	-0.205517	2.79667	-0.0152588		3.79542	0.072013	3.79583	-0.0481606		7.79375	2.70557	7.79458	3.08943		6.79333	0.354767	6.79417	0.110149		2.79375	-0.203609	2.79625	-0.41008		4.39542	2.77	-0.207901	0.0219345	4.39625	0.0391006	4.39458	0.0128746	4.39625	0.0338554
	2.8	-0.204563	2.8	-0.0157356		3.79875	0.0715361	3.79917	-0.0481606		7.79708	2.65265	7.79792	3.04461		6.79667	0.353813	6.7975	0.112057		2.79708	-0.204086	2.79958	-0.411987		4.39875	2.77333	-0.208855	0.020504	4.39958	0.0391006	4.39792	0.0138283	4.39958	0.0343323
	2.80333	-0.20504	2.80333	-0.0157356		3.80208	0.0724898	3.8025	-0.0481606		7.80042	2.59686	7.80125	2.9974		6.8	0.353813	6.80083	0.112057		2.80042	-0.202179	2.80292	-0.412464		4.40208	2.77667	-0.210285	0.0190735	4.40292	0.0376701	4.40125	0.014782	4.40292	0.0343323
	2.80667	-0.206947	2.80667	-0.0157356		3.80542	0.0739203	3.80583	-0.0481606		7.80375	2.54011	7.80458	2.94733		6.80333	0.354767	6.80417	0.110149		2.80375	-0.199318	2.80625	-0.412941		4.40542	2.78	-0.210285	0.0185966	4.40625	0.0362396	4.40458	0.0157356	4.40625	0.0333786
	2.81	-0.207901	2.81	-0.0157356		3.80875	0.0758277	3.80917	-0.0486374		7.80708	2.48289	7.80792	2.89583		6.80667	0.355721	6.8075	0.106812		2.80708	-0.196934	2.80958	-0.413418		4.40875	2.78333	-0.209808	0.0185966	4.40958	0.035286	4.40792	0.0171661	4.40958	0.0319481
	2.81333	-0.208855	2.81333	-0.0152588		3.81208	0.0782119	3.8125	-0.0481606		7.81042	2.42615	7.81125	2.84243		6.81	0.358105	6.81083	0.102997		2.81042	-0.19598	2.81292	-0.413418		4.41208	2.78667	-0.209332	0.0195503	4.41292	0.0343323	4.41125	0.0185966	4.41292	0.0305176
	2.81667	-0.209808	2.81667	-0.014782		3.81542	0.0801192	3.81583	-0.0481606		7.81375	2.36797	7.81458	2.78664		6.81333	0.361919	6.81417	0.099659		2.81375	-0.195026	2.81625	-0.412464		4.41542	2.79	-0.208378	0.0200272	4.41625	0.0333786	4.41458	0.0181198	4.41625	0.0305176
	2.82	-0.211716	2.82	-0.0143051		3.81875	0.0805961	3.81917	-0.0476837		7.81708	2.3098	7.81792	2.73085		6.81667	0.366211	6.8175	0.0972748		2.81708	-0.195503	2.81958	-0.412464		4.41875	2.79333	-0.206947	0.0200272	4.41958	0.0319481	4.41792	0.0162125	4.41958	0.0300407
	2.82333	-0.212669	2.82333	-0.014782		3.82208	0.0791655	3.8225	-0.0476837		7.82042	2.2521	7.82125	2.67458		6.82	0.369072	6.82083	0.0967979		2.82042	-0.197411	2.82292	-0.413895		4.42208	2.79667	-0.205517	0.0195503	4.42292	0.0309944	4.42125	0.0143051	4.42292	0.0286102
	2.82667	-0.212669	2.82667	-0.0157356		3.82542	0.0767814	3.82583	-0.04673		7.82375	2.19584	7.82458	2.61831		6.82333	0.370502	6.82417	0.0982285		2.82375	-0.200748	2.82625	-0.415802		4.42542	2.8	-0.204563	0.0185966	4.42625	0.0295639	4.42458	0.0128746	4.42625	0.0271797
	2.83	-0.212669	2.83	-0.017643		3.82875	0.074874	3.82917	-0.0448227		7.82708	2.14052	7.82792	2.56205		6.82667	0.371456	6.8275	0.100613		2.82708	-0.202656	2.82958	-0.417233		4.42875	2.80333	-0.20504	0.0166893	4.42958	0.0281334	4.42792	0.0109673	4.42958	0.0267029
	2.83333	-0.213146	2.83333	-0.0200272		3.83208	0.0734435	3.8325	-0.0429153		7.83042	2.08426	7.83125	2.50626		6.83	0.370979	6.83083	0.102997		2.83042	-0.203609	2.83292	-0.416279		4.43208	2.80667	-0.206947	0.0143051	4.43292	0.0271797	4.43125	0.00858307	4.43292	0.0257492
	2.83667	-0.213146	2.83667	-0.0224113		3.83542	0.0715361	3.83583	-0.0419617		7.83375	2.02847	7.83458	2.45237		6.83333	0.370026	6.83417	0.103951		2.83375	-0.204086	2.83625	-0.413418		4.43542	2.81	-0.207901	0.0128746	4.43625	0.0276566	4.43458	0.00762939	4.43625	0.0247955
	2.84	-0.213146	2.84	-0.0238419		3.83875	0.0696288	3.83917	-0.0419617		7.83708	1.97458	7.83792	2.39897		6.83667	0.368118	6.8375	0.102997		2.83708	-0.204086	2.83958	-0.410557		4.43875	2.81333	-0.208855	0.0123978	4.43958	0.0295639	4.43792	0.00858307	4.43958	0.0243187
	2.84333	-0.213146	2.84333	-0.0238419		3.84208	0.0677214	3.8425	-0.0429153		7.84042	1.92308	7.84125	2.34652		6.84	0.364304	6.84083	0.102997		2.84042	-0.203609	2.84292	-0.406742		4.44208	2.81667	-0.209808	0.0128746	4.44292	0.0319481	4.44125	0.00953674	4.44292	0.0243187
	2.84667	-0.213623	2.84667	-0.023365		3.84542	0.0667678	3.84583	-0.0452995		7.84375	1.8754	7.84458	2.29597		6.84333	0.359535	6.84417	0.10252		2.84375	-0.202179	2.84625	-0.404358		4.44542	2.82	-0.211716	0.0128746	4.44625	0.0343323	4.44458	0.00953674	4.44625	0.0247955
	2.85	-0.2141	2.85	-0.0209808		3.84875	0.0653373	3.84917	-0.0481606		7.84708	1.82867	7.84792	2.24733		6.84667	0.355721	6.8475	0.101566		2.84708	-0.200748	2.84958	-0.402927		4.44875	2.82333	-0.212669	0.0138283	4.44958	0.0362396	4.44792	0.00905991	4.44958	0.0252724
	2.85333	-0.215054	2.85333	-0.0185966		3.85208	0.0634299	3.8525	-0.0500679		7.85042	1.78337	7.85125	2.2006		6.85	0.355244	6.85083	0.100136		2.85042	-0.199795	2.85292	-0.403881		4.45208	2.82667	-0.212669	0.0143051	4.45292	0.0376701	4.45125	0.00905991	4.45292	0.0247955
	2.85667	-0.21553	2.85667	-0.0157356		3.85542	0.0615226	3.85583	-0.0486374		7.85375	1.74141	7.85458	2.15578		6.85333	0.356674	6.85417	0.100613		2.85375	-0.199318	2.85625	-0.407219		4.45542	2.83	-0.212669	0.0138283	4.45625	0.0376701	4.45458	0.00905991	4.45625	0.0238419
	2.86	-0.216007	2.86	-0.014782		3.85875	0.0596152	3.85917	-0.0462532		7.85708	1.70231	7.85792	2.11287		6.85667	0.360012	6.8575	0.101089		2.85708	-0.199318	2.85958	-0.411034		4.45875	2.83333	-0.213146	0.0123978	4.45958	0.0362396	4.45792	0.00810623	4.45958	0.0243187
	2.86333	-0.21553	2.86333	-0.0143051		3.86208	0.0591384	3.8625	-0.0457764		7.86042	1.66559	7.86125	2.07186		6.86	0.364304	6.86083	0.100613		2.86042	-0.199795	2.86292	-0.412941		4.46208	2.83667	-0.213146	0.0104904	4.46292	0.0348091	4.46125	0.00715256	4.46292	0.0252724
	2.86667	-0.21553	2.86667	-0.0143051		3.86542	0.0586615	3.86583	-0.0457764		7.86375	1.63174	7.86458	2.03276		6.86333	0.368595	6.86417	0.0991821		2.86375	-0.199795	2.86625	-0.411987		4.46542	2.84	-0.213146	0.00953674	4.46625	0.0348091	4.46458	0.00619888	4.46625	0.0267029
	2.87	-0.216484	2.87	-0.014782		3.86875	0.0581847	3.86917	-0.0448227		7.86708	1.60027	7.86792	1.99509		6.86667	0.370979	6.8675	0.0972748		2.86708	-0.198364	2.86958	-0.411987		4.46875	2.84333	-0.213146	0.00858307	4.46958	0.0348091	4.46792	0.00619888	4.46958	0.0281334
	2.87333	-0.217438	2.87333	-0.0152588		3.87208	0.0577079	3.8725	-0.043869		7.87042	1.57166	7.87125	1.9598		6.87	0.370979	6.87083	0.0953674		2.87042	-0.195503	2.87292	-0.412464		4.47208	2.84667	-0.213623	0.00810623	4.47292	0.0343323	4.47125	0.00667572	4.47292	0.0295639
	2.87667	-0.216961	2.87667	-0.0162125		3.87542	0.0577079	3.87583	-0.043869		7.87375	1.54448	7.87458	1.92595		6.87333	0.370502	6.87417	0.0934601		2.87375	-0.192165	2.87625	-0.41151		4.47542	2.85	-0.2141	0.00810623	4.47625	0.0348091	4.47458	0.00715256	4.47625	0.0309944
	2.88	-0.216007	2.88	-0.0166893		3.87875	0.057231	3.87917	-0.0433922		7.87708	1.51825	7.87792	1.89447		6.87667	0.370979	6.8775	0.0944138		2.87708	-0.189304	2.87958	-0.409603		4.47875	2.85333	-0.215054	0.00953674	4.47958	0.0362396	4.47792	0.00858307	4.47958	0.0305176
	2.88333	-0.215054	2.88333	-0.0171661		3.88208	0.057231	3.8825	-0.0419617		7.88042	1.49345	7.88125	1.86586		6.88	0.370026	6.88083	0.0967979		2.88042	-0.185966	2.88292	-0.408649		4.48208	2.85667	-0.21553	0.0119209	4.48292	0.0371933	4.48125	0.00953674	4.48292	0.0295639
	2.88667	-0.2141	2.88667	-0.0171661		3.88542	0.0567542	3.88583	-0.041008		7.88375	1.47009	7.88458	1.83916		6.88333	0.367165	6.88417	0.100613		2.88375	-0.183105	2.88625	-0.409126		4.48542	2.86	-0.216007	0.0133514	4.48625	0.0367165	4.48458	0.0104904	4.48625	0.0276566
	2.89	-0.212669	2.89	-0.0171661		3.88875	0.0567542	3.88917	-0.041008		7.88708	1.44863	7.88792	1.81437		6.88667	0.363827	6.8875	0.106335		2.88708	-0.180721	2.88958	-0.41008		4.48875	2.86333	-0.21553	0.0138283	4.48958	0.0357628	4.48792	0.0109673	4.48958	0.026226
	2.89333	-0.211716	2.89333	-0.0162125		3.89208	0.0567542	3.8925	-0.0419617		7.89042	1.42908	7.89125	1.79243		6.89	0.36335	6.89083	0.111103		2.89042	-0.178814	2.89292	-0.41008		4.49208	2.86667	-0.21553	0.0133514	4.49292	0.035286	4.49125	0.0119209	4.49292	0.0252724
	2.89667	-0.212193	2.89667	-0.0152588		3.89542	0.057231	3.89583	-0.0429153		7.89375	1.41239	7.89458	1.7724		6.89333	0.36478	6.89417	0.11301		2.89375	-0.17786	2.89625	-0.41008		4.49542	2.87	-0.216484	0.0138283	4.49625	0.0343323	4.49458	0.0123978	4.49625	0.0243187
	2.9	-0.213623	2.9	-0.0138283		3.89875	0.0591384	3.89917	-0.0429153		7.89708	1.39809	7.89792	1.75333		6.89667	0.365257	6.8975	0.11158		2.89708	-0.177383	2.89958	-0.409126		4.49875	2.87333	-0.217438	0.0133514	4.49958	0.0329018	4.49792	0.0133514	4.49958	0.0243187
	2.90333	-0.214577	2.90333	-0.0128746		3.90208	0.0629531	3.9025	-0.0419617		7.90042	1.38474	7.90125	1.73521		6.9	0.365734	6.90083	0.107765		2.90042	-0.175953	2.90292	-0.407219		4.50208	2.87667	-0.216961	0.0114441	4.50292	0.0319481	4.50125	0.0152588	4.50292	0.0247955
	2.90667	-0.21553	2.90667	-0.0133514		3.90542	0.0648604	3.90583	-0.0400543		7.90375	1.37234	7.90458	1.71852		6.90333	0.367641	6.90417	0.102997		2.90375	-0.174999	2.90625	-0.405788		4.50542	2.88	-0.216007	0.00953674	4.50625	0.0319481	4.50458	0.0166893	4.50625	0.0247955
	2.91	-0.21553	2.91	-0.0138283		3.90875	0.0643836	3.90917	-0.038147		7.90708	1.36089	7.90792	1.70469		6.90667	0.370502	6.9075	0.0982285		2.90708	-0.174046	2.90958	-0.403404		4.50875	2.88333	-0.215054	0.00810623	4.50958	0.0324249	4.50792	0.0166893	4.50958	0.0247955
	2.91333	-0.21553	2.91333	-0.0152588		3.91208	0.0643836	3.9125	-0.0367165		7.91042	1.3504	7.91125	1.69277		6.91	0.372887	6.91083	0.0953674		2.91042	-0.174046	2.91292	-0.401497		4.51208	2.88667	-0.2141	0.00762939	4.51292	0.0329018	4.51125	0.0157356	4.51292	0.0257492
	2.91667	-0.215054	2.91667	-0.0162125		3.91542	0.0648604	3.91583	-0.0357628		7.91375	1.34087	7.91458	1.68276		6.91333	0.37384	6.91417	0.0939369		2.91375	-0.173092	2.91625	-0.39959		4.51542	2.89	-0.212669	0.00524521	4.51625	0.0333786	4.51458	0.0143051	4.51625	0.0267029
	2.92	-0.2141	2.92	-0.017643		3.91875	0.0643836	3.91917	-0.0348091		7.91708	1.33181	7.91792	1.67418		6.91667	0.374317	6.9175	0.0939369		2.91708	-0.171661	2.91958	-0.400066		4.51875	2.89333	-0.211716	0.00333786	4.51958	0.0324249	4.51792	0.0123978	4.51958	0.0271797
	2.92333	-0.213623	2.92333	-0.0181198		3.92208	0.0615226	3.9225	-0.0338554		7.92042	1.32418	7.92125	1.66655		6.92	0.375748	6.92083	0.0939369		2.92042	-0.170708	2.92292	-0.40102		4.52208	2.89667	-0.212193	0.00190735	4.52292	0.0300407	4.52125	0.0100136	4.52292	0.0271797
	2.92667	-0.213146	2.92667	-0.0171661		3.92542	0.0586615	3.92583	-0.0324249		7.92375	1.3175	7.92458	1.65892		6.92333	0.376225	6.92417	0.0939369		2.92375	-0.168324	2.92625	-0.401974		4.52542	2.9	-0.213623	0.00286102	4.52625	0.0276566	4.52458	0.00905991	4.52625	0.0267029
	2.93	-0.213146	2.93	-0.0166893		3.92875	0.0577079	3.92917	-0.0309944		7.92708	1.31369	7.92792	1.65224		6.92667	0.376225	6.9275	0.0944138		2.92708	-0.165939	2.92958	-0.402927		4.52875	2.90333	-0.214577	0.00429153	4.52958	0.026226	4.52792	0.00905991	4.52958	0.0271797
	2.93333	-0.213146	2.93333	-0.017643		3.93208	0.057231	3.9325	-0.0305176		7.93042	1.31083	7.93125	1.64747		6.93	0.374317	6.93083	0.0948906		2.93042	-0.163555	2.93292	-0.404358		4.53208	2.90667	-0.21553	0.00572205	4.53292	0.0257492	4.53125	0.0100136	4.53292	0.0267029
	2.93667	-0.213146	2.93667	-0.0190735		3.93542	0.0567542	3.93583	-0.0300407		7.93375	1.30844	7.93458	1.64366		6.93333	0.370026	6.93417	0.0963211		2.93375	-0.161648	2.93625	-0.405788		4.53542	2.91	-0.21553	0.00810623	4.53625	0.0252724	4.53458	0.0104904	4.53625	0.0267029
	2.94	-0.213623	2.94	-0.020504		3.93875	0.0553237	3.93917	-0.0295639		7.93708	1.30558	7.93792	1.6408		6.93667	0.366688	6.9375	0.0982285		2.93708	-0.160217	2.93958	-0.406265		4.53875	2.91333	-0.21553	0.0104904	4.53958	0.026226	4.53792	0.0109673	4.53958	0.0276566
	2.94333	-0.215054	2.94333	-0.0219345		3.94208	0.0553237	3.9425	-0.0300407		7.94042	1.3032	7.94125	1.63984		6.94	0.365734	6.94083	0.100613		2.94042	-0.158787	2.94292	-0.406265		4.54208	2.91667	-0.215054	0.0123978	4.54292	0.0281334	4.54125	0.0114441	4.54292	0.0286102
	2.94667	-0.216484	2.94667	-0.023365		3.94542	0.0562774	3.94583	-0.0314713		7.94375	1.30224	7.94458	1.63889		6.94333	0.367165	6.94417	0.102997		2.94375	-0.157833	2.94625	-0.406742		4.54542	2.92	-0.2141	0.0133514	4.54625	0.0295639	4.54458	0.0119209	4.54625	0.0290871
	2.95	-0.218391	2.95	-0.0238419		3.94875	0.0581847	3.94917	-0.0333786		7.94708	1.30177	7.94792	1.63794		6.94667	0.368595	6.9475	0.103951		2.94708	-0.157356	2.94958	-0.406742		4.54875	2.92333	-0.213623	0.0133514	4.54958	0.0300407	4.54792	0.0123978	4.54958	0.0286102
	2.95333	-0.220299	2.95333	-0.0238419		3.95208	0.0600921	3.9525	-0.0338554		7.95042	1.30224	7.95125	1.6346		6.95	0.368118	6.95083	0.103474		2.95042	-0.155926	2.95292	-0.406265		4.55208	2.92667	-0.213146	0.0128746	4.55292	0.0290871	4.55125	0.0114441	4.55292	0.0276566
	2.95667	-0.222206	2.95667	-0.0228882		3.95542	0.0615226	3.95583	-0.0343323		7.95375	1.30415	7.95458	1.63174		6.95333	0.368595	6.95417	0.101566		2.95375	-0.154018	2.95625	-0.403881		4.55542	2.93	-0.213146	0.0114441	4.55625	0.0290871	4.55458	0.0104904	4.55625	0.0276566
	2.96	-0.222683	2.96	-0.0214577		3.95875	0.0610457	3.95917	-0.0357628		7.95708	1.30844	7.95792	1.62983		6.95667	0.368595	6.9575	0.100613		2.95708	-0.151634	2.95958	-0.401974		4.55875	2.93333	-0.213146	0.00953674	4.55958	0.0300407	4.55792	0.0104904	4.55958	0.0271797
	2.96333	-0.222683	2.96333	-0.020504		3.96208	0.0605689	3.9625	-0.0376701		7.96042	1.31321	7.96125	1.63031		6.96	0.368118	6.96083	0.099659		2.96042	-0.148773	2.96292	-0.40102		4.56208	2.93667	-0.213146	0.00810623	4.56292	0.0300407	4.56125	0.00953674	4.56292	0.0276566
	2.96667	-0.222206	2.96667	-0.0200272		3.96542	0.0600921	3.96583	-0.0386238		7.96375	1.31798	7.96458	1.63126		6.96333	0.365734	6.96417	0.0991821		2.96375	-0.146866	2.96625	-0.40102		4.56542	2.94	-0.213623	0.00858307	4.56625	0.0300407	4.56458	0.00858307	4.56625	0.0295639
	2.97	-0.221729	2.97	-0.0200272		3.96875	0.0600921	3.96917	-0.0391006		7.96708	1.32275	7.96792	1.63317		6.96667	0.364304	6.9675	0.101089		2.96708	-0.144958	2.96958	-0.401497		4.56875	2.94333	-0.215054	0.00905991	4.56958	0.0300407	4.56792	0.00810623	4.56958	0.0319481
	2.97333	-0.221729	2.97333	-0.0200272		3.97208	0.0600921	3.9725	-0.0400543		7.97042	1.32847	7.97125	1.63603		6.97	0.365257	6.97083	0.103951		2.97042	-0.143528	2.97292	-0.402927		4.57208	2.94667	-0.216484	0.00953674	4.57292	0.0300407	4.57125	0.00810623	4.57292	0.0333786
	2.97667	-0.221729	2.97667	-0.0195503		3.97542	0.0596152	3.97583	-0.0405312		7.97375	1.33467	7.97458	1.63984		6.97333	0.367165	6.97417	0.107288		2.97375	-0.141144	2.97625	-0.407219		4.57542	2.95	-0.218391	0.0104904	4.57625	0.0295639	4.57458	0.00858307	4.57625	0.0333786
	2.98	-0.222206	2.98	-0.0190735		3.97875	0.0591384	3.97917	-0.0405312		7.97708	1.34039	7.97792	1.64557		6.97667	0.367165	6.9775	0.109196		2.97708	-0.138283	2.97958	-0.411034		4.57875	2.95333	-0.220299	0.0123978	4.57958	0.0281334	4.57792	0.00858307	4.57958	0.0319481
	2.98333	-0.22316	2.98333	-0.0190735		3.98208	0.0586615	3.9825	-0.0391006		7.98042	1.34706	7.98125	1.65176		6.98	0.365734	6.98083	0.108719		2.98042	-0.134945	2.98292	-0.413895		4.58208	2.95667	-0.222206	0.0133514	4.58292	0.0252724	4.58125	0.00810623	4.58292	0.0305176
	2.98667	-0.224113	2.98667	-0.0200272		3.98542	0.0567542	3.98583	-0.0376701		7.98375	1.35374	7.98458	1.65939		6.98333	0.36478	6.98417	0.106812		2.98375	-0.131607	2.98625	-0.415802		4.58542	2.96	-0.222683	0.0119209	4.58625	0.023365	4.58458	0.00762939	4.58625	0.0295639
	2.99	-0.224113	2.99	-0.020504		3.98875	0.0553237	3.98917	-0.0371933		7.98708	1.36042	7.98792	1.66655		6.98667	0.363827	6.9875	0.103951		2.98708	-0.127316	2.98958	-0.415802		4.58875	2.96333	-0.222683	0.0104904	4.58958	0.0214577	4.58792	0.00762939	4.58958	0.0290871
	2.99333	-0.22316	2.99333	-0.0209808		3.99208	0.0534163	3.9925	-0.0367165		7.99042	1.36662	7.99125	1.67322		6.99	0.360489	6.99083	0.100613		2.99042	-0.122547	2.99292	-0.414371		4.59208	2.96667	-0.222206	0.0104904	4.59292	0.0209808	4.59125	0.00715256	4.59292	0.0290871
	2.99667	-0.222206	2.99667	-0.0219345		3.99542	0.051509	3.99583	-0.0371933		7.99375	1.37138	7.99458	1.67751		6.99333	0.356197	6.99417	0.0991821		2.99375	-0.118732	2.99625	-0.411987		4.59542	2.97	-0.221729	0.0114441	4.59625	0.0219345	4.59458	0.00667572	4.59625	0.0290871
	3	-0.222683	3	-0.023365		3.99875	0.0491248	3.99917	-0.0371933		7.99708	1.3752	7.99792	1.68037		6.99667	0.354767	6.9975	0.100136		2.99708	-0.114918	2.99958	-0.411034		4.59875	2.97333	-0.221729	0.0114441	4.59958	0.0228882	4.59792	0.00619888	4.59958	0.0276566
	3.00333	-0.22316	3.00333	-0.0238419		4.00208	0.0472174	4.0025	-0.0371933		8.00042	1.37949	8.00125	1.68324		7	0.358105	7.00083	0.102997		3.00042	-0.111103	3.00292	-0.410557		4.60208	2.97667	-0.221729	0.0109673	4.60292	0.0243187	4.60125	0.00619888	4.60292	0.0247955
	3.00667	-0.222683	3.00667	-0.0238419		4.00542	0.0457869	4.00583	-0.0371933		8.00375	1.38426	8.00458	1.68705		7.00333	0.363827	7.00417	0.106812		3.00375	-0.108242	3.00625	-0.41151		4.60542	2.98	-0.222206	0.0114441	4.60625	0.0252724	4.60458	0.00619888	4.60625	0.0219345
	3.01	-0.222206	3.01	-0.0228882		4.00875	0.0443564	4.00917	-0.0376701		8.00708	1.38903	8.00792	1.69182		7.00667	0.369072	7.0075	0.110626		3.00708	-0.106335	3.00958	-0.412464		4.60875	2.98333	-0.22316	0.0123978	4.60958	0.0257492	4.60792	0.00572205	4.60958	0.0190735
	3.01333	-0.222683	3.01333	-0.0224113		4.01208	0.0419722	4.0125	-0.0376701		8.01042	1.39523	8.01125	1.69897		7.01	0.371933	7.01083	0.113964		3.01042	-0.105381	3.01292	-0.413418		4.61208	2.98667	-0.224113	0.0123978	4.61292	0.026226	4.61125	0.00572205	4.61292	0.0166893
	3.01667	-0.223637	3.01667	-0.0214577		4.01542	0.0400649	4.01583	-0.038147		8.01375	1.40429	8.01458	1.70755		7.01333	0.37241	7.01417	0.116348		3.01375	-0.104904	3.01625	-0.413895		4.61542	2.99	-0.224113	0.0123978	4.61625	0.0257492	4.61458	0.00572205	4.61625	0.0157356
	3.02	-0.224113	3.02	-0.020504		4.01875	0.0391112	4.01917	-0.0391006		8.01708	1.41478	8.01792	1.71566		7.01667	0.371933	7.0175	0.115871		3.01708	-0.104427	3.01958	-0.413895		4.61875	2.99333	-0.22316	0.0119209	4.61958	0.0252724	4.61792	0.00572205	4.61958	0.0171661
	3.02333	-0.22459	3.02333	-0.0195503		4.02208	0.0400649	4.0225	-0.041008		8.02042	1.42527	8.02125	1.72186		7.02	0.369549	7.02083	0.112534		3.02042	-0.104427	3.02292	-0.413418		4.62208	2.99667	-0.222206	0.0119209	4.62292	0.0252724	4.62125	0.00524521	4.62292	0.020504
	3.02667	-0.225067	3.02667	-0.0190735		4.02542	0.0405417	4.02583	-0.0419617		8.02375	1.4348	8.02458	1.72758		7.02333	0.366211	7.02417	0.108242		3.02375	-0.10252	3.02625	-0.412941		4.62542	3	-0.222683	0.0109673	4.62625	0.0257492	4.62458	0.00524521	4.62625	0.023365
	3.03	-0.226021	3.03	-0.0195503		4.02875	0.0400649	4.02917	-0.0424385		8.02708	1.44434	8.02792	1.7333		7.02667	0.362873	7.0275	0.105858		3.02708	-0.0977516	3.02958	-0.412464		4.62875	3.00333	-0.22316	0.0100136	4.62958	0.0252724	4.62792	0.00524521	4.62958	0.0247955
	3.03333	-0.226974	3.03333	-0.0200272		4.03208	0.0386344	4.0325	-0.0424385		8.03042	1.4534	8.03125	1.73759		7.03	0.361919	7.03083	0.103951		3.03042	-0.0920296	3.03292	-0.41151		4.63208	3.00667	-0.222683	0.00905991	4.63292	0.0243187	4.63125	0.00572205	4.63292	0.026226
	3.03667	-0.227451	3.03667	-0.0209808		4.03542	0.0372039	4.03583	-0.0433922		8.03375	1.46103	8.03458	1.74236		7.03333	0.362873	7.03417	0.102997		3.03375	-0.0872612	3.03625	-0.411034		4.63542	3.01	-0.222206	0.00953674	4.63625	0.023365	4.63458	0.00715256	4.63625	0.0267029
	3.04	-0.226498	3.04	-0.0219345		4.03875	0.036727	4.03917	-0.0448227		8.03708	1.46723	8.03792	1.74904		7.03667	0.362873	7.0375	0.103474		3.03708	-0.0834465	3.03958	-0.408649		4.63875	3.01333	-0.222683	0.0104904	4.63958	0.023365	4.63792	0.00858307	4.63958	0.0276566
	3.04333	-0.225067	3.04333	-0.0224113		4.04208	0.0357734	4.0425	-0.0472069		8.04042	1.47343	8.04125	1.75858		7.04	0.361443	7.04083	0.103951		3.04042	-0.079155	3.04292	-0.405312		4.64208	3.01667	-0.223637	0.0109673	4.64292	0.023365	4.64125	0.00905991	4.64292	0.0276566
	3.04667	-0.22459	3.04667	-0.0224113		4.04542	0.0348197	4.04583	-0.0491142		8.04375	1.48058	8.04458	1.76716		7.04333	0.360966	7.04417	0.103951		3.04375	-0.0748634	3.04625	-0.40102		4.64542	3.02	-0.224113	0.0114441	4.64625	0.023365	4.64458	0.00858307	4.64625	0.0267029
	3.05	-0.224113	3.05	-0.0219345		4.04875	0.0352965	4.04917	-0.0495911		8.04708	1.48678	8.04792	1.77526		7.04667	0.362396	7.0475	0.103474		3.04708	-0.0715256	3.04958	-0.397682		4.64875	3.02333	-0.22459	0.0119209	4.64958	0.0243187	4.64792	0.00762939	4.64958	0.026226
	3.05333	-0.224113	3.05333	-0.0214577		4.05208	0.036727	4.0525	-0.0491142		8.05042	1.49155	8.05125	1.78242		7.05	0.365734	7.05083	0.10252		3.05042	-0.0681877	3.05292	-0.395775		4.65208	3.02667	-0.225067	0.0119209	4.65292	0.0252724	4.65125	0.00715256	4.65292	0.0257492
	3.05667	-0.224113	3.05667	-0.0200272		4.05542	0.0386344	4.05583	-0.0476837		8.05375	1.49632	8.05458	1.78957		7.05333	0.369072	7.05417	0.101089		3.05375	-0.0629425	3.05625	-0.395775		4.65542	3.03	-0.226021	0.0109673	4.65625	0.026226	4.65458	0.00667572	4.65625	0.0243187
	3.06	-0.224113	3.06	-0.0190735		4.05875	0.0395881	4.05917	-0.0457764		8.05708	1.50347	8.05792	1.79577		7.05667	0.371933	7.0575	0.099659		3.05708	-0.058651	3.05958	-0.398159		4.65875	3.03333	-0.226974	0.0104904	4.65958	0.0257492	4.65792	0.00762939	4.65958	0.0209808
	3.06333	-0.224113	3.06333	-0.0181198		4.06208	0.0414954	4.0625	-0.043869		8.06042	1.51157	8.06125	1.80149		7.06	0.374794	7.06083	0.0991821		3.06042	-0.0562668	3.06292	-0.402451		4.66208	3.03667	-0.227451	0.0100136	4.66292	0.0247955	4.66125	0.00858307	4.66292	0.0185966
	3.06667	-0.224113	3.06667	-0.017643		4.06542	0.0434028	4.06583	-0.043869		8.06375	1.52063	8.06458	1.8096		7.06333	0.376701	7.06417	0.100136		3.06375	-0.0557899	3.06625	-0.407219		4.66542	3.04	-0.226498	0.0114441	4.66625	0.0238419	4.66458	0.00953674	4.66625	0.0181198
	3.07	-0.223637	3.07	-0.0181198		4.06875	0.0453101	4.06917	-0.0457764		8.06708	1.52969	8.06792	1.81866		7.06667	0.377655	7.0675	0.101089		3.06708	-0.0548363	3.06958	-0.41151		4.66875	3.04333	-0.225067	0.0133514	4.66958	0.0243187	4.66792	0.00905991	4.66958	0.0190735
	3.07333	-0.223637	3.07333	-0.0195503		4.07208	0.0457869	4.0725	-0.0481606		8.07042	1.53971	8.07125	1.82724		7.07	0.378132	7.07083	0.102997		3.07042	-0.0534058	3.07292	-0.413895		4.67208	3.04667	-0.22459	0.0143051	4.67292	0.0252724	4.67125	0.00762939	4.67292	0.0214577
	3.07667	-0.22316	3.07667	-0.020504		4.07542	0.0457869	4.07583	-0.0500679		8.07375	1.5502	8.07458	1.83535		7.07333	0.379086	7.07417	0.104427		3.07375	-0.0519753	3.07625	-0.413895		4.67542	3.05	-0.224113	0.014782	4.67625	0.0271797	4.67458	0.00572205	4.67625	0.0238419
	3.08	-0.22316	3.08	-0.0214577		4.07875	0.0448333	4.07917	-0.0510216		8.07708	1.56021	8.07792	1.84298		7.07667	0.380039	7.0775	0.105381		3.07708	-0.0500679	3.07958	-0.41151		4.67875	3.05333	-0.224113	0.014782	4.67958	0.0300407	4.67792	0.00333786	4.67958	0.0267029
	3.08333	-0.223637	3.08333	-0.0219345		4.08208	0.0438796	4.0825	-0.0519753		8.08042	1.57022	8.08125	1.84917		7.08	0.380039	7.08083	0.105381		3.08042	-0.04673	3.08292	-0.408649		4.68208	3.05667	-0.224113	0.0143051	4.68292	0.0338554	4.68125	0.000476837	4.68292	0.0286102
	3.08667	-0.225067	3.08667	-0.0214577		4.08542	0.0414954	4.08583	-0.0514984		8.08375	1.57928	8.08458	1.85347		7.08333	0.378609	7.08417	0.104904		3.08375	-0.0419617	3.08625	-0.405312		4.68542	3.06	-0.224113	0.0143051	4.68625	0.0367165	4.68458	-0.000476837	4.68625	0.0286102
	3.09	-0.226021	3.09	-0.0200272		4.08875	0.0376807	4.08917	-0.0500679		8.08708	1.58787	8.08792	1.85823		7.08667	0.377178	7.0875	0.103951		3.08708	-0.0376701	3.08958	-0.402927		4.68875	3.06333	-0.224113	0.0143051	4.68958	0.0371933	4.68792	0	4.68958	0.0267029
	3.09333	-0.226498	3.09333	-0.0181198		4.09208	0.033866	4.0925	-0.0495911		8.09042	1.59597	8.09125	1.86443		7.09	0.376701	7.09083	0.102043		3.09042	-0.0338554	3.09292	-0.401497		4.69208	3.06667	-0.224113	0.014782	4.69292	0.0367165	4.69125	0.00143051	4.69292	0.0238419
	3.09667	-0.226974	3.09667	-0.0166893		4.09542	0.0300513	4.09583	-0.0500679		8.09375	1.6036	8.09458	1.87159		7.09333	0.376701	7.09417	0.101089		3.09375	-0.0309944	3.09625	-0.401974		4.69542	3.07	-0.223637	0.0152588	4.69625	0.0343323	4.69458	0.00333786	4.69625	0.0209808
	3.1	-0.227451	3.1	-0.0157356		4.09875	0.0267135	4.09917	-0.0514984		8.09708	1.61123	8.09792	1.87969		7.09667	0.377178	7.0975	0.101089		3.09708	-0.0271797	3.09958	-0.402451		4.69875	3.07333	-0.223637	0.014782	4.69958	0.0319481	4.69792	0.00524521	4.69958	0.020504
	3.10333	-0.227451	3.10333	-0.0152588		4.10208	0.0243293	4.1025	-0.0514984		8.10042	1.61934	8.10125	1.88828		7.1	0.377178	7.10083	0.101089		3.10042	-0.0228882	3.10292	-0.402451		4.70208	3.07667	-0.22316	0.0138283	4.70292	0.0305176	4.70125	0.00715256	4.70292	0.020504
	3.10667	-0.226974	3.10667	-0.0143051		4.10542	0.0219451	4.10583	-0.0524521		8.10375	1.62649	8.10458	1.89734		7.10333	0.378132	7.10417	0.101089		3.10375	-0.0200272	3.10625	-0.401974		4.70542	3.08	-0.22316	0.0123978	4.70625	0.0314713	4.70458	0.00810623	4.70625	0.0209808
	3.11	-0.226498	3.11	-0.0133514		4.10875	0.0214682	4.10917	-0.0529289		8.10708	1.63317	8.10792	1.90592		7.10667	0.378609	7.1075	0.101566		3.10708	-0.0185966	3.10958	-0.401974		4.70875	3.08333	-0.223637	0.0109673	4.70958	0.0338554	4.70792	0.00858307	4.70958	0.0219345
	3.11333	-0.226021	3.11333	-0.0128746		4.11208	0.0224219	4.1125	-0.0524521		8.11042	1.63984	8.11125	1.91498		7.11	0.378132	7.11083	0.103474		3.11042	-0.017643	3.11292	-0.401974		4.71208	3.08667	-0.225067	0.00905991	4.71292	0.0367165	4.71125	0.00858307	4.71292	0.023365
	3.11667	-0.226021	3.11667	-0.0133514		4.11542	0.0238524	4.11583	-0.0514984		8.11375	1.64652	8.11458	1.92499		7.11333	0.377178	7.11417	0.105858		3.11375	-0.014782	3.11625	-0.402451		4.71542	3.09	-0.226021	0.00715256	4.71625	0.0386238	4.71458	0.00858307	4.71625	0.0243187
	3.12	-0.226498	3.12	-0.0138283		4.11875	0.0238524	4.11917	-0.0514984		8.11708	1.65319	8.11792	1.93357		7.11667	0.376701	7.1175	0.109196		3.11708	-0.0104904	3.11958	-0.403404		4.71875	3.09333	-0.226498	0.00619888	4.71958	0.0386238	4.71792	0.00762939	4.71958	0.0243187
	3.12333	-0.227451	3.12333	-0.014782		4.12208	0.0224219	4.1225	-0.0514984		8.12042	1.65939	8.12125	1.94216		7.12	0.378132	7.12083	0.113964		3.12042	-0.00667572	3.12292	-0.402927		4.72208	3.09667	-0.226974	0.00524521	4.72292	0.0371933	4.72125	0.00667572	4.72292	0.0238419
	3.12667	-0.228405	3.12667	-0.0157356		4.12542	0.0205146	4.12583	-0.0491142		8.12375	1.66702	8.12458	1.94979		7.12333	0.380039	7.12417	0.119686		3.12375	-0.00333786	3.12625	-0.400543		4.72542	3.1	-0.227451	0.00524521	4.72625	0.0343323	4.72458	0.00619888	4.72625	0.023365
	3.13	-0.229359	3.13	-0.0171661		4.12875	0.0176535	4.12917	-0.04673		8.12708	1.67561	8.12792	1.95694		7.12667	0.381947	7.1275	0.123024		3.12708	-0.000476837	3.12958	-0.397205		4.72875	3.10333	-0.227451	0.00572205	4.72958	0.0319481	4.72792	0.00524521	4.72958	0.0219345
	3.13333	-0.229836	3.13333	-0.017643		4.13208	0.013362	4.1325	-0.0448227		8.13042	1.68562	8.13125	1.96266		7.13	0.3829	7.13083	0.124454		3.13042	0.00190735	3.13292	-0.394821		4.73208	3.10667	-0.226974	0.00667572	4.73292	0.0319481	4.73125	0.00429153	4.73292	0.0200272
	3.13667	-0.229359	3.13667	-0.017643		4.13542	0.00907048	4.13583	-0.0443459		8.13375	1.69516	8.13458	1.96791		7.13333	0.383854	7.13417	0.125408		3.13375	0.00333786	3.13625	-0.392914		4.73542	3.11	-0.226498	0.00762939	4.73625	0.0333786	4.73458	0.0038147	4.73625	0.0190735
	3.14	-0.228882	3.14	-0.0171661		4.13875	0.00763997	4.13917	-0.0429153		8.13708	1.70374	8.13792	1.97411		7.13667	0.383854	7.1375	0.126362		3.13708	0.00429153	3.13958	-0.39196		4.73875	3.11333	-0.226021	0.00762939	4.73958	0.035286	4.73792	0.00429153	4.73958	0.0190735
	3.14333	-0.227451	3.14333	-0.0162125		4.14208	0.00859364	4.1425	-0.0424385		8.14042	1.71185	8.14125	1.98078		7.14	0.381947	7.14083	0.127316		3.14042	0.00572205	3.14292	-0.391483		4.74208	3.11667	-0.226021	0.00762939	4.74292	0.0371933	4.74125	0.00572205	4.74292	0.0195503
	3.14667	-0.226498	3.14667	-0.0152588		4.14542	0.0100242	4.14583	-0.0443459		8.14375	1.719	8.14458	1.98793		7.14333	0.379086	7.14417	0.126362		3.14375	0.00858307	3.14625	-0.392914		4.74542	3.12	-0.226498	0.00715256	4.74625	0.0386238	4.74458	0.00715256	4.74625	0.0200272
	3.15	-0.226021	3.15	-0.0152588		4.14875	0.0119315	4.14917	-0.0476837		8.14708	1.72663	8.14792	1.99556		7.14667	0.376701	7.1475	0.125408		3.14708	0.0138283	3.14958	-0.395298		4.74875	3.12333	-0.227451	0.00667572	4.74958	0.0386238	4.74792	0.00858307	4.74958	0.0214577
	3.15333	-0.226021	3.15333	-0.0152588		4.15208	0.0147925	4.1525	-0.0495911		8.15042	1.7333	8.15125	2.00272		7.15	0.375748	7.15083	0.124931		3.15042	0.020504	3.15292	-0.396729		4.75208	3.12667	-0.228405	0.00619888	4.75292	0.0367165	4.75125	0.00905991	4.75292	0.0224113
	3.15667	-0.226974	3.15667	-0.0152588		4.15542	0.0181304	4.15583	-0.0500679		8.15375	1.74093	8.15458	2.01035		7.15333	0.376701	7.15417	0.123978		3.15375	0.0271797	3.15625	-0.397205		4.75542	3.13	-0.229359	0.00715256	4.75625	0.0348091	4.75458	0.00762939	4.75625	0.0224113
	3.16	-0.227928	3.16	-0.0152588		4.15875	0.0176535	4.15917	-0.0500679		8.15708	1.74904	8.15792	2.01702		7.15667	0.379086	7.1575	0.12207		3.15708	0.0338554	3.15958	-0.396729		4.75875	3.13333	-0.229836	0.00953674	4.75958	0.0324249	4.75792	0.00524521	4.75958	0.0219345
	3.16333	-0.229359	3.16333	-0.0162125		4.16208	0.013362	4.1625	-0.0500679		8.16042	1.75762	8.16125	2.02322		7.16	0.382423	7.16083	0.120163		3.16042	0.0405312	3.16292	-0.396252		4.76208	3.13667	-0.229359	0.0123978	4.76292	0.0305176	4.76125	0.00333786	4.76292	0.020504
	3.16667	-0.230789	3.16667	-0.0166893		4.16542	0.00620945	4.16583	-0.0500679		8.16375	1.76716	8.16458	2.0299		7.16333	0.387192	7.16417	0.119686		3.16375	0.0462532	3.16625	-0.395298		4.76542	3.14	-0.228882	0.0152588	4.76625	0.0295639	4.76458	0.00238419	4.76625	0.0185966
	3.17	-0.231743	3.17	-0.017643		4.16875	1.05713e-05	4.16917	-0.0505447		8.16708	1.77717	8.16792	2.03753		7.16667	0.391483	7.1675	0.121117		3.16708	0.0505447	3.16958	-0.393867		4.76875	3.14333	-0.227451	0.0162125	4.76958	0.0295639	4.76792	0.00286102	4.76958	0.0171661
	3.17333	-0.23222	3.17333	-0.0195503		4.17208	-0.00428096	4.1725	-0.0519753		8.17042	1.78766	8.17125	2.04611		7.17	0.394344	7.17083	0.123978		3.17042	0.0538826	3.17292	-0.392914		4.77208	3.14667	-0.226498	0.0157356	4.77292	0.0295639	4.77125	0.00429153	4.77292	0.0166893
	3.17667	-0.23222	3.17667	-0.0219345		4.17542	-0.00761882	4.17583	-0.0543594		8.17375	1.79768	8.17458	2.05421		7.17333	0.395775	7.17417	0.125885		3.17375	0.0567436	3.17625	-0.392914		4.77542	3.15	-0.226021	0.0143051	4.77625	0.0295639	4.77458	0.00619888	4.77625	0.0162125
	3.18	-0.232697	3.18	-0.0238419		4.17875	-0.0104798	4.17917	-0.0557899		8.17708	1.80578	8.17792	2.06184		7.17667	0.396252	7.1775	0.128269		3.17708	0.0596046	3.17958	-0.394344		4.77875	3.15333	-0.226021	0.0123978	4.77958	0.0305176	4.77792	0.00810623	4.77958	0.0157356
	3.18333	-0.231743	3.18333	-0.023365		4.18208	-0.0114335	4.1825	-0.0567436		8.18042	1.81198	8.18125	2.06852		7.18	0.394821	7.18083	0.130177		3.18042	0.0619888	3.18292	-0.397205		4.78208	3.15667	-0.226974	0.0104904	4.78292	0.0314713	4.78125	0.00953674	4.78292	0.0152588
	3.18667	-0.230312	3.18667	-0.0224113		4.18542	-0.0109567	4.18583	-0.0562668		8.18375	1.81723	8.18458	2.07376		7.18333	0.392437	7.18417	0.132084		3.18375	0.0638962	3.18625	-0.401974		4.78542	3.16	-0.227928	0.00810623	4.78625	0.0319481	4.78458	0.0109673	4.78625	0.0152588
	3.19	-0.229359	3.19	-0.0214577		4.18875	-0.0114335	4.18917	-0.0557899		8.18708	1.82199	8.18792	2.07901		7.18667	0.389576	7.1875	0.132084		3.18708	0.0662804	3.18958	-0.406742		4.78875	3.16333	-0.229359	0.00667572	4.78958	0.0324249	4.78792	0.0114441	4.78958	0.0157356
	3.19333	-0.228405	3.19333	-0.0209808		4.19208	-0.012864	4.1925	-0.0553131		8.19042	1.82676	8.19125	2.0833		7.19	0.388145	7.19083	0.130177		3.19042	0.0681877	3.19292	-0.409603		4.79208	3.16667	-0.230789	0.00715256	4.79292	0.0324249	4.79125	0.0109673	4.79292	0.0162125
	3.19667	-0.227451	3.19667	-0.0200272		4.19542	-0.0138177	4.19583	-0.0548363		8.19375	1.83105	8.19458	2.08807		7.19333	0.386238	7.19417	0.127316		3.19375	0.0705719	3.19625	-0.409126		4.79542	3.17	-0.231743	0.00762939	4.79625	0.0329018	4.79458	0.0114441	4.79625	0.0171661
	3.2	-0.226498	3.2	-0.0200272		4.19875	-0.0142945	4.19917	-0.0553131		8.19708	1.8363	8.19792	2.09332		7.19667	0.384331	7.1975	0.123978		3.19708	0.0743866	3.19958	-0.406742		4.79875	3.17333	-0.23222	0.00762939	4.79958	0.0338554	4.79792	0.0114441	4.79958	0.017643
	3.20333	-0.226498	3.20333	-0.0214577		4.20208	-0.0147714	4.2025	-0.0553131		8.20042	1.84298	8.20125	2.09856		7.2	0.3829	7.20083	0.122547		3.20042	0.0782013	3.20292	-0.404358		4.80208	3.17667	-0.23222	0.00667572	4.80292	0.0338554	4.80125	0.0109673	4.80292	0.0185966
	3.20667	-0.226974	3.20667	-0.0238419		4.20542	-0.0157251	4.20583	-0.0557899		8.20375	1.84965	8.20458	2.10476		7.20333	0.382423	7.20417	0.123024		3.20375	0.0810623	3.20625	-0.402927		4.80542	3.18	-0.232697	0.00572205	4.80625	0.0343323	4.80458	0.00953674	4.80625	0.0185966
	3.21	-0.227451	3.21	-0.0257492		4.20875	-0.0171556	4.20917	-0.0562668		8.20708	1.85823	8.20792	2.11096		7.20667	0.3829	7.2075	0.125408		3.20708	0.0824928	3.20958	-0.402451		4.80875	3.18333	-0.231743	0.00524521	4.80958	0.0348091	4.80792	0.00762939	4.80958	0.0190735
	3.21333	-0.228405	3.21333	-0.0271797		4.21208	-0.0195398	4.2125	-0.0557899		8.21042	1.86777	8.21125	2.11811		7.21	0.384331	7.21083	0.128746		3.21042	0.0834465	3.21292	-0.403404		4.81208	3.18667	-0.230312	0.00524521	4.81292	0.0357628	4.81125	0.00524521	4.81292	0.0195503
	3.21667	-0.229359	3.21667	-0.0286102		4.21542	-0.0219239	4.21583	-0.0543594		8.21375	1.87874	8.21458	2.12669		7.21333	0.387192	7.21417	0.133038		3.21375	0.0844002	3.21625	-0.403404		4.81542	3.19	-0.229359	0.00619888	4.81625	0.035286	4.81458	0.00286102	4.81625	0.0200272
	3.22	-0.230312	3.22	-0.0295639		4.21875	-0.0233544	4.21917	-0.0548363		8.21708	1.89018	8.21792	2.13623		7.21667	0.389576	7.2175	0.137329		3.21708	0.084877	3.21958	-0.403881		4.81875	3.19333	-0.228405	0.00858307	4.81958	0.0333786	4.81792	0.000476837	4.81958	0.0209808
	3.22333	-0.231743	3.22333	-0.0300407		4.22208	-0.0238313	4.2225	-0.0572205		8.22042	1.9002	8.22125	2.14529		7.22	0.390053	7.22083	0.142097		3.22042	0.0858307	3.22292	-0.403881		4.82208	3.19667	-0.227451	0.0109673	4.82292	0.0309944	4.82125	0	4.82292	0.0219345
	3.22667	-0.232697	3.22667	-0.0295639		4.22542	-0.0243081	4.22583	-0.0605583		8.22375	1.90973	8.22458	2.15483		7.22333	0.389576	7.22417	0.146389		3.22375	0.0891685	3.22625	-0.403404		4.82542	3.2	-0.226498	0.0133514	4.82625	0.0286102	4.82458	0.000476837	4.82625	0.023365
	3.23	-0.234127	3.23	-0.0290871		4.22875	-0.0243081	4.22917	-0.0624657		8.22708	1.91689	8.22792	2.16436		7.22667	0.390053	7.2275	0.148296		3.22708	0.0953674	3.22958	-0.401974		4.82875	3.20333	-0.226498	0.0152588	4.82958	0.0271797	4.82792	0.00238419	4.82958	0.0243187
	3.23333	-0.234604	3.23333	-0.0276566		4.23208	-0.024785	4.2325	-0.0638962		8.23042	1.92261	8.23125	2.17295		7.23	0.391006	7.23083	0.148773		3.23042	0.10252	3.23292	-0.400543		4.83208	3.20667	-0.226974	0.0162125	4.83292	0.026226	4.83125	0.00572205	4.83292	0.0243187
	3.23667	-0.235081	3.23667	-0.0257492		4.23542	-0.0252618	4.23583	-0.064373		8.23375	1.92738	8.23458	2.17915		7.23333	0.391483	7.23417	0.148773		3.23375	0.108242	3.23625	-0.400543		4.83542	3.21	-0.227451	0.0152588	4.83625	0.0271797	4.83458	0.00953674	4.83625	0.0247955
	3.24	-0.234604	3.24	-0.0247955		4.23875	-0.0252618	4.23917	-0.0634193		8.23708	1.9331	8.23792	2.18439		7.23667	0.393391	7.2375	0.14782		3.23708	0.113487	3.23958	-0.40102		4.83875	3.21333	-0.228405	0.0128746	4.83958	0.0295639	4.83792	0.0133514	4.83958	0.0257492
	3.24333	-0.234127	3.24333	-0.0247955		4.24208	-0.0257386	4.2425	-0.0605583		8.24042	1.93977	8.24125	2.18916		7.24	0.396252	7.24083	0.144958		3.24042	0.117779	3.24292	-0.400543		4.84208	3.21667	-0.229359	0.0100136	4.84292	0.0329018	4.84125	0.0152588	4.84292	0.0276566
	3.24667	-0.23365	3.24667	-0.0257492		4.24542	-0.0257386	4.24583	-0.0581741		8.24375	1.94836	8.24458	2.1944		7.24333	0.400066	7.24417	0.141144		3.24375	0.12207	3.24625	-0.399113		4.84542	3.22	-0.230312	0.00762939	4.84625	0.0348091	4.84458	0.0157356	4.84625	0.0290871
	3.25	-0.233173	3.25	-0.026226		4.24875	-0.0262155	4.24917	-0.058651		8.24708	1.95742	8.24792	2.19917		7.24667	0.401497	7.2475	0.13876		3.24708	0.124931	3.24958	-0.397205		4.84875	3.22333	-0.231743	0.00667572	4.84958	0.035286	4.84792	0.0143051	4.84958	0.0300407
	3.25333	-0.233173	3.25333	-0.0267029		4.25208	-0.0266923	4.2525	-0.0600815		8.25042	1.96695	8.25125	2.20394		7.25	0.400543	7.25083	0.138283		3.25042	0.127316	3.25292	-0.396252		4.85208	3.22667	-0.232697	0.00667572	4.85292	0.0348091	4.85125	0.0119209	4.85292	0.0305176
	3.25667	-0.233173	3.25667	-0.026226		4.25542	-0.0271691	4.25583	-0.061512		8.25375	1.97554	8.25458	2.20871		7.25333	0.399113	7.25417	0.139713		3.25375	0.130177	3.25625	-0.395775		4.85542	3.23	-0.234127	0.00762939	4.85625	0.0343323	4.85458	0.00858307	4.85625	0.0305176
	3.26	-0.23365	3.26	-0.026226		4.25875	-0.0285997	4.25917	-0.0634193		8.25708	1.98221	8.25792	2.213		7.25667	0.397205	7.2575	0.141144		3.25708	0.133514	3.25958	-0.396252		4.85875	3.23333	-0.234604	0.00905991	4.85958	0.0338554	4.85792	0.00572205	4.85958	0.0286102
	3.26333	-0.234127	3.26333	-0.026226		4.26208	-0.030507	4.2625	-0.0662804		8.26042	1.98889	8.26125	2.21729		7.26	0.394821	7.26083	0.144005		3.26042	0.134945	3.26292	-0.397205		4.86208	3.23667	-0.235081	0.0104904	4.86292	0.0343323	4.86125	0.0038147	4.86292	0.0257492
	3.26667	-0.235081	3.26667	-0.0257492		4.26542	-0.0314607	4.26583	-0.0691414		8.26375	1.99413	8.26458	2.22063		7.26333	0.392437	7.26417	0.147343		3.26375	0.135422	3.26625	-0.397682		4.86542	3.24	-0.234604	0.0109673	4.86625	0.0343323	4.86458	0.00238419	4.86625	0.0224113
	3.27	-0.236034	3.27	-0.0252724		4.26875	-0.0319375	4.26917	-0.0696182		8.26708	1.9989	8.26792	2.22397		7.26667	0.391006	7.2675	0.150204		3.26708	0.137329	3.26958	-0.399113		4.86875	3.24333	-0.234127	0.0109673	4.86958	0.0343323	4.86792	0.00238419	4.86958	0.0195503
	3.27333	-0.236511	3.27333	-0.0252724		4.27208	-0.0324144	4.2725	-0.0686646		8.27042	2.00272	8.27125	2.22731		7.27	0.390053	7.27083	0.150681		3.27042	0.140667	3.27292	-0.39959		4.87208	3.24667	-0.23365	0.0100136	4.87292	0.0343323	4.87125	0.00286102	4.87292	0.0171661
	3.27667	-0.236511	3.27667	-0.026226		4.27542	-0.0347985	4.27583	-0.0667572		8.27375	2.00748	8.27458	2.23112		7.27333	0.388145	7.27417	0.151157		3.27375	0.144958	3.27625	-0.400543		4.87542	3.25	-0.233173	0.00905991	4.87625	0.0343323	4.87458	0.00333786	4.87625	0.0152588
	3.28	-0.237465	3.28	-0.0271797		4.27875	-0.0362291	4.27917	-0.0658035		8.27708	2.01321	8.27792	2.23684		7.27667	0.387669	7.2775	0.151157		3.27708	0.149727	3.27958	-0.401974		4.87875	3.25333	-0.233173	0.00810623	4.87958	0.0338554	4.87792	0.0038147	4.87958	0.0143051
	3.28333	-0.238419	3.28333	-0.0271797		4.28208	-0.0357522	4.2825	-0.0667572		8.28042	2.01893	8.28125	2.244		7.28	0.388622	7.28083	0.151634		3.28042	0.154972	3.28292	-0.403881		4.88208	3.25667	-0.233173	0.00762939	4.88292	0.0329018	4.88125	0.00429153	4.88292	0.0152588
	3.28667	-0.238419	3.28667	-0.0271797		4.28542	-0.0352754	4.28583	-0.0677109		8.28375	2.02417	8.28458	2.25163		7.28333	0.391006	7.28417	0.153542		3.28375	0.160694	3.28625	-0.404835		4.88542	3.26	-0.23365	0.00858307	4.88625	0.0324249	4.88458	0.00524521	4.88625	0.0171661
	3.29	-0.238419	3.29	-0.0267029		4.28875	-0.0347985	4.28917	-0.0691414		8.28708	2.02847	8.28792	2.25878		7.28667	0.392437	7.2875	0.155926		3.28708	0.166416	3.28958	-0.402927		4.88875	3.26333	-0.234127	0.00858307	4.88958	0.0324249	4.88792	0.00572205	4.88958	0.0195503
	3.29333	-0.238419	3.29333	-0.0267029		4.29208	-0.0343217	4.2925	-0.0705719		8.29042	2.03371	8.29125	2.26545		7.29	0.393391	7.29083	0.158787		3.29042	0.171661	3.29292	-0.400066		4.89208	3.26667	-0.235081	0.00762939	4.89292	0.0319481	4.89125	0.00524521	4.89292	0.0209808
	3.29667	-0.238419	3.29667	-0.0267029		4.29542	-0.033368	4.29583	-0.0724792		8.29375	2.03896	8.29458	2.27213		7.29333	0.394821	7.29417	0.15974		3.29375	0.17643	3.29625	-0.396252		4.89542	3.27	-0.236034	0.00667572	4.89625	0.0300407	4.89458	0.00524521	4.89625	0.0214577
	3.3	-0.237942	3.3	-0.0267029		4.29875	-0.0328912	4.29917	-0.0734329		8.29708	2.04468	8.29792	2.27737		7.29667	0.395775	7.2975	0.161171		3.29708	0.182152	3.29958	-0.39196		4.89875	3.27333	-0.236511	0.00715256	4.89958	0.0267029	4.89792	0.0038147	4.89958	0.0214577
	3.30333	-0.238419	3.30333	-0.0271797		4.30208	-0.033368	4.3025	-0.0720024		8.30042	2.05183	8.30125	2.28119		7.3	0.394821	7.30083	0.162601		3.30042	0.188351	3.30292	-0.386715		4.90208	3.27667	-0.236511	0.00858307	4.90292	0.0243187	4.90125	0.00333786	4.90292	0.0200272
	3.30667	-0.238419	3.30667	-0.0281334		4.30542	-0.0343217	4.30583	-0.0696182		8.30375	2.05994	8.30458	2.28453		7.30333	0.392914	7.30417	0.163555		3.30375	0.19598	3.30625	-0.382423		4.90542	3.28	-0.237465	0.0104904	4.90625	0.0224113	4.90458	0.00333786	4.90625	0.0190735
	3.31	-0.238895	3.31	-0.0290871		4.30875	-0.0357522	4.30917	-0.0677109		8.30708	2.06709	8.30792	2.28834		7.30667	0.391483	7.3075	0.164032		3.30708	0.202656	3.30958	-0.380993		4.90875	3.28333	-0.238419	0.0119209	4.90958	0.0209808	4.90792	0.00429153	4.90958	0.0181198
	3.31333	-0.239372	3.31333	-0.0295639		4.31208	-0.0376596	4.3125	-0.0653267		8.31042	2.07329	8.31125	2.29263		7.31	0.391006	7.31083	0.165939		3.31042	0.208855	3.31292	-0.381947		4.91208	3.28667	-0.238419	0.0138283	4.91292	0.0200272	4.91125	0.00476837	4.91292	0.0181198
	3.31667	-0.239372	3.31667	-0.0295639		4.31542	-0.0386132	4.31583	-0.0629425		8.31375	2.07853	8.31458	2.29645		7.31333	0.391483	7.31417	0.168324		3.31375	0.215054	3.31625	-0.383377		4.91542	3.29	-0.238419	0.014782	4.91625	0.020504	4.91458	0.00476837	4.91625	0.0181198
	3.32	-0.239849	3.32	-0.0286102		4.31875	-0.0390901	4.31917	-0.0605583		8.31708	2.08282	8.31792	2.30074		7.31667	0.392914	7.3175	0.169277		3.31708	0.221729	3.31958	-0.384808		4.91875	3.29333	-0.238419	0.014782	4.91958	0.0224113	4.91792	0.00572205	4.91958	0.0190735
	3.32333	-0.239849	3.32333	-0.0271797		4.32208	-0.0390901	4.3225	-0.0591278		8.32042	2.08521	8.32125	2.30408		7.32	0.395775	7.32083	0.1688		3.32042	0.228882	3.32292	-0.386715		4.92208	3.29667	-0.238419	0.0138283	4.92292	0.0247955	4.92125	0.00715256	4.92292	0.020504
	3.32667	-0.239849	3.32667	-0.0257492		4.32542	-0.0390901	4.32583	-0.0596046		8.32375	2.08807	8.32458	2.30837		7.32333	0.400543	7.32417	0.166416		3.32375	0.236034	3.32625	-0.388145		4.92542	3.3	-0.237942	0.0104904	4.92625	0.0271797	4.92458	0.00905991	4.92625	0.0219345
	3.33	-0.240326	3.33	-0.0238419		4.32875	-0.0400438	4.32917	-0.0600815		8.32708	2.09284	8.32792	2.31266		7.32667	0.404358	7.3275	0.164986		3.32708	0.243187	3.32958	-0.388145		4.92875	3.30333	-0.238419	0.00715256	4.92958	0.0300407	4.92792	0.0104904	4.92958	0.023365
	3.33333	-0.240803	3.33333	-0.0224113		4.33208	-0.0419511	4.3325	-0.0605583		8.33042	2.09999	8.33125	2.31743		7.33	0.407696	7.33083	0.164032		3.33042	0.25034	3.33292	-0.387669		4.93208	3.30667	-0.238419	0.00476837	4.93292	0.0329018	4.93125	0.0123978	4.93292	0.0238419
	3.33667	-0.24128	3.33667	-0.0214577		4.33542	-0.045289	4.33583	-0.061512		8.33375	2.10762	8.33458	2.32172		7.33333	0.411034	7.33417	0.164509		3.33375	0.257492	3.33625	-0.387192		4.93542	3.31	-0.238895	0.0038147	4.93625	0.0357628	4.93458	0.0143051	4.93625	0.023365
	3.34	-0.241756	3.34	-0.0209808		4.33875	-0.0491037	4.33917	-0.0624657		8.33708	2.11525	8.33792	2.32601		7.33667	0.414371	7.3375	0.165939		3.33708	0.265598	3.33958	-0.387669		4.93875	3.31333	-0.239372	0.00333786	4.93958	0.0367165	4.93792	0.0152588	4.93958	0.023365
	3.34333	-0.241756	3.34333	-0.020504		4.34208	-0.0529184	4.3425	-0.0619888		8.34042	2.12336	8.34125	2.33126		7.34	0.416756	7.34083	0.16737		3.34042	0.274181	3.34292	-0.389099		4.94208	3.31667	-0.239372	0.00286102	4.94292	0.0362396	4.94125	0.0152588	4.94292	0.0224113
	3.34667	-0.241756	3.34667	-0.0195503		4.34542	-0.0548257	4.34583	-0.061512		8.34375	2.13051	8.34458	2.33603		7.34333	0.417233	7.34417	0.168324		3.34375	0.282764	3.34625	-0.390053		4.94542	3.32	-0.239849	0.0038147	4.94625	0.0357628	4.94458	0.0133514	4.94625	0.0214577
	3.35	-0.242233	3.35	-0.0190735		4.34875	-0.0557794	4.34917	-0.0624657		8.34708	2.13528	8.34792	2.34032		7.34667	0.416756	7.3475	0.169754		3.34708	0.290871	3.34958	-0.391006		4.94875	3.32333	-0.239849	0.00524521	4.94958	0.0348091	4.94792	0.0114441	4.94958	0.0219345
	3.35333	-0.24271	3.35333	-0.0185966		4.35208	-0.0548257	4.3525	-0.0634193		8.35042	2.13861	8.35125	2.34413		7.35	0.416279	7.35083	0.171185		3.35042	0.298977	3.35292	-0.392437		4.95208	3.32667	-0.239849	0.00667572	4.95292	0.0329018	4.95125	0.0100136	4.95292	0.0228882
	3.35667	-0.243187	3.35667	-0.0171661		4.35542	-0.0533952	4.35583	-0.0638962		8.35375	2.14148	8.35458	2.3489		7.35333	0.413895	7.35417	0.174046		3.35375	0.306606	3.35625	-0.392437		4.95542	3.33	-0.240326	0.00667572	4.95625	0.0309944	4.95458	0.00905991	4.95625	0.0247955
	3.36	-0.243187	3.36	-0.014782		4.35875	-0.0514878	4.35917	-0.0638962		8.35708	2.14386	8.35792	2.35415		7.35667	0.409603	7.3575	0.176907		3.35708	0.313759	3.35958	-0.391006		4.95875	3.33333	-0.240803	0.00667572	4.95958	0.0300407	4.95792	0.00715256	4.95958	0.026226
	3.36333	-0.243664	3.36333	-0.0109673		4.36208	-0.0505342	4.3625	-0.0619888		8.36042	2.14577	8.36125	2.36082		7.36	0.405312	7.36083	0.179291		3.36042	0.319004	3.36292	-0.389099		4.96208	3.33667	-0.24128	0.00810623	4.96292	0.0290871	4.96125	0.00572205	4.96292	0.0271797
	3.36667	-0.244141	3.36667	-0.00572205		4.36542	-0.0505342	4.36583	-0.0581741		8.36375	2.14815	8.36458	2.36607		7.36333	0.402451	7.36417	0.181675		3.36375	0.323296	3.36625	-0.387669		4.96542	3.34	-0.241756	0.00858307	4.96625	0.0276566	4.96458	0.00524521	4.96625	0.0271797
	3.37	-0.244617	3.37	0.00143051		4.36875	-0.0514878	4.36917	-0.0538826		8.36708	2.15244	8.36792	2.3694		7.36667	0.401974	7.3675	0.183582		3.36708	0.328541	3.36958	-0.387192		4.96875	3.34333	-0.241756	0.00858307	4.96958	0.026226	4.96792	0.00572205	4.96958	0.0271797
	3.37333	-0.245094	3.37333	0.0114441		4.37208	-0.0519647	4.3725	-0.0519753		8.37042	2.15816	8.37125	2.37226		7.37	0.402451	7.37083	0.183105		3.37042	0.334263	3.37292	-0.386238		4.97208	3.34667	-0.241756	0.00810623	4.97292	0.0252724	4.97125	0.00667572	4.97292	0.0271797
	3.37667	-0.245094	3.37667	0.0243187		4.37542	-0.0519647	4.37583	-0.0534058		8.37375	2.16484	8.37458	2.37513		7.37333	0.405312	7.37417	0.179768		3.37375	0.339508	3.37625	-0.386238		4.97542	3.35	-0.242233	0.00762939	4.97625	0.0243187	4.97458	0.00810623	4.97625	0.0271797
	3.38	-0.245571	3.38	0.0414848		4.37875	-0.0514878	4.37917	-0.0562668		8.37708	2.17199	8.37792	2.37846		7.37667	0.409603	7.3775	0.17643		3.37708	0.344276	3.37958	-0.388622		4.97875	3.35333	-0.24271	0.00715256	4.97958	0.0238419	4.97792	0.0109673	4.97958	0.0271797
	3.38333	-0.246048	3.38333	0.0629425		4.38208	-0.0505342	4.3825	-0.0610352		8.38042	2.17867	8.38125	2.38228		7.38	0.415325	7.38083	0.176907		3.38042	0.349522	3.38292	-0.391006		4.98208	3.35667	-0.243187	0.00667572	4.98292	0.0247955	4.98125	0.0138283	4.98292	0.0276566
	3.38667	-0.245571	3.38667	0.0886917		4.38542	-0.0495805	4.38583	-0.0662804		8.38375	2.18391	8.38458	2.38514		7.38333	0.421047	7.38417	0.180244		3.38375	0.355721	3.38625	-0.392914		4.98542	3.36	-0.243187	0.00619888	4.98625	0.0267029	4.98458	0.0162125	4.98625	0.0276566
	3.39	-0.245094	3.39	0.121593		4.38875	-0.0500573	4.38917	-0.0700951		8.38708	2.18916	8.38792	2.38943		7.38667	0.425816	7.3875	0.183105		3.38708	0.362396	3.38958	-0.392914		4.98875	3.36333	-0.243664	0.00572205	4.98958	0.0286102	4.98792	0.0162125	4.98958	0.0267029
	3.39333	-0.245571	3.39333	0.162125		4.39208	-0.0495805	4.3925	-0.0715256		8.39042	2.1944	8.39125	2.39468		7.39	0.429153	7.39083	0.18692		3.39042	0.373363	3.39292	-0.392437		4.99208	3.36667	-0.244141	0.00524521	4.99292	0.0309944	4.99125	0.014782	4.99292	0.0252724
	3.39667	-0.246048	3.39667	0.211239		4.39542	-0.0486268	4.39583	-0.0710487		8.39375	2.19917	8.39458	2.39992		7.39333	0.430584	7.39417	0.191212		3.39375	0.39196	3.39625	-0.391483		4.99542	3.37	-0.244617	0.00476837	4.99625	0.0329018	4.99458	0.0119209	4.99625	0.023365
	3.4	-0.246525	3.4	0.270367		4.39875	-0.0495805	4.39917	-0.0696182		8.39708	2.20251	8.39792	2.40374		7.39667	0.431538	7.3975	0.19598		3.39708	0.417709	3.39958	-0.39053		4.99875	3.37333	-0.245094	0.00524521	4.99958	0.0343323	4.99792	0.00905991	4.99958	0.0214577
	3.40333	-0.247002	3.40333	0.340462		4.40208	-0.053872	4.4025	-0.067234		8.40042	2.20585	8.40125	2.4066		7.4	0.431538	7.40083	0.198364		3.40042	0.439644	3.40292	-0.389099			3.37667	-0.245094
	3.40667	-0.247955	3.40667	0.422955		4.40542	-0.0581636	4.40583	-0.0662804		8.40375	2.21062	8.40458	2.40993		7.40333	0.430107	7.40417	0.199795		3.40375	0.449657	3.40625	-0.387669			3.38	-0.245571
	3.41	-0.249863	3.41	0.518799		4.40875	-0.0610246	4.40917	-0.0662804		8.40708	2.21443	8.40792	2.41375		7.40667	0.426769	7.4075	0.202179		3.40708	0.444889	3.40958	-0.386715			3.38333	-0.246048
	3.41333	-0.251293	3.41333	0.627518		4.41208	-0.0629319	4.4125	-0.067234		8.41042	2.21729	8.41125	2.41709		7.41	0.423431	7.41083	0.204563		3.41042	0.430584	3.41292	-0.386238			3.38667	-0.245571
	3.41667	-0.25177	3.41667	0.749588		4.41542	-0.0662698	4.41583	-0.067234		8.41375	2.21968	8.41458	2.41852		7.41333	0.42057	7.41417	0.205517		3.41375	0.411034	3.41625	-0.385761			3.39	-0.245094
	3.42	-0.25177	3.42	0.883102		4.41875	-0.0691308	4.41917	-0.067234		8.41708	2.22397	8.41792	2.42043		7.41667	0.418186	7.4175	0.205517		3.41708	0.393391	3.41958	-0.384808			3.39333	-0.245571
	3.42333	-0.25177	3.42333	1.02711		4.42208	-0.0691308	4.4225	-0.0667572		8.42042	2.22921	8.42125	2.42329		7.42	0.417233	7.42083	0.205994		3.42042	0.384331	3.42292	-0.384331			3.39667	-0.246048
	3.42667	-0.25177	3.42667	1.17922		4.42542	-0.0672235	4.42583	-0.0662804		8.42375	2.23446	8.42458	2.42758		7.42333	0.417709	7.42417	0.207424		3.42375	0.393867	3.42625	-0.384808			3.4	-0.246525
	3.43	-0.251293	3.43	1.33753		4.42875	-0.0648393	4.42917	-0.0658035		8.42708	2.23923	8.42792	2.43282		7.42667	0.421047	7.4275	0.209808		3.42708	0.430584	3.42958	-0.387192			3.40333	-0.247002
	3.43333	-0.250816	3.43333	1.49822		4.43208	-0.0634088	4.4325	-0.0658035		8.43042	2.244	8.43125	2.43902		7.43	0.427246	7.43083	0.212193		3.43042	0.494957	3.43292	-0.389576			3.40667	-0.247955
	3.43667	-0.251293	3.43667	1.65701		4.43542	-0.0610246	4.43583	-0.0662804		8.43375	2.24876	8.43458	2.4457		7.43333	0.433922	7.43417	0.21553		3.43375	0.57745	3.43625	-0.39053			3.41	-0.249863
	3.44	-0.252247	3.44	1.81007		4.43875	-0.0586404	4.43917	-0.0662804		8.43708	2.25353	8.43792	2.45285		7.43667	0.439644	7.4375	0.219345		3.43708	0.658035	3.43958	-0.391006			3.41333	-0.251293
	3.44333	-0.252724	3.44333	1.95456		4.44208	-0.0567331	4.4425	-0.0653267		8.44042	2.25735	8.44125	2.45953		7.44	0.441074	7.44083	0.222206		3.44042	0.714779	3.44292	-0.39053			3.41667	-0.25177
	3.44667	-0.253677	3.44667	2.08521		4.44542	-0.0553025	4.44583	-0.0629425		8.44375	2.26068	8.44458	2.46477		7.44333	0.441074	7.44417	0.224113		3.44375	0.730991	3.44625	-0.389576			3.42	-0.25177
	3.45	-0.254631	3.45	2.19822		4.44875	-0.0543489	4.44917	-0.0610352		8.44708	2.26402	8.44792	2.46954		7.44667	0.439167	7.4475	0.224113		3.44708	0.694275	3.44958	-0.389576			3.42333	-0.25177
	3.45333	-0.256538	3.45333	2.28977		4.45208	-0.0533952	4.4525	-0.0600815		8.45042	2.26736	8.45125	2.47192		7.45	0.437737	7.45083	0.223637		3.45042	0.602722	3.45292	-0.39053			3.42667	-0.25177
	3.45667	-0.258923	3.45667	2.35796		4.45542	-0.0533952	4.45583	-0.0591278		8.45375	2.26974	8.45458	2.47288		7.45333	0.436306	7.45417	0.225067		3.45375	0.469208	3.45625	-0.391483			3.43	-0.251293
	3.46	-0.260353	3.46	2.40088		4.45875	-0.0553025	4.45917	-0.0581741		8.45708	2.2707	8.45792	2.47288		7.45667	0.435829	7.4575	0.226498		3.45708	0.318527	3.45958	-0.39196			3.43333	-0.250816
	3.46333	-0.261784	3.46333	2.41709		4.46208	-0.0567331	4.4625	-0.0591278		8.46042	2.27118	8.46125	2.4724		7.46	0.43726	7.46083	0.226498		3.46042	0.180244	3.46292	-0.391006			3.43667	-0.251293
	3.46667	-0.263214	3.46667	2.40755		4.46542	-0.0581636	4.46583	-0.061512		8.46375	2.27308	8.46458	2.4724		7.46333	0.439644	7.46417	0.226021		3.46375	0.0767708	3.46625	-0.39053			3.44	-0.252247
	3.47	-0.263691	3.47	2.37226		4.46875	-0.0581636	4.46917	-0.0634193		8.46708	2.27594	8.46792	2.4724		7.46667	0.440598	7.4675	0.226974		3.46708	0.0152588	3.46958	-0.389099			3.44333	-0.252724
	3.47333	-0.26226	3.47333	2.31361		4.47208	-0.0586404	4.4725	-0.0629425		8.47042	2.27928	8.47125	2.47431		7.47	0.439644	7.47083	0.229359		3.47042	-0.0114441	3.47292	-0.387192			3.44667	-0.253677
	3.47667	-0.258446	3.47667	2.23446		4.47542	-0.0581636	4.47583	-0.061512		8.47375	2.28453	8.47458	2.4786		7.47333	0.438213	7.47417	0.23365		3.47375	-0.0138283	3.47625	-0.386715			3.45	-0.254631
	3.48	-0.252724	3.48	2.13909		4.47875	-0.0572099	4.47917	-0.0600815		8.47708	2.2912	8.47792	2.48241		7.47667	0.436783	7.4775	0.239372		3.47708	-0.00143051	3.47958	-0.387192			3.45333	-0.256538
	3.48333	-0.246048	3.48333	2.03085		4.48208	-0.0562562	4.4825	-0.058651		8.48042	2.29692	8.48125	2.48528		7.48	0.436306	7.48083	0.246525		3.48042	0.0190735	3.48292	-0.389099			3.45667	-0.258923
	3.48667	-0.236511	3.48667	1.91164		4.48542	-0.0562562	4.48583	-0.0557899		8.48375	2.29979	8.48458	2.48623		7.48333	0.434399	7.48417	0.252724		3.48375	0.043869	3.48625	-0.390053			3.46	-0.260353
	3.49	-0.22459	3.49	1.78576		4.48875	-0.0576867	4.48917	-0.0529289		8.48708	2.30074	8.48792	2.48671		7.48667	0.432014	7.4875	0.256538		3.48708	0.0681877	3.48958	-0.390053			3.46333	-0.261784
	3.49333	-0.209332	3.49333	1.65653		4.49208	-0.0600709	4.4925	-0.0529289		8.49042	2.30026	8.49125	2.48766		7.49	0.42963	7.49083	0.257969		3.49042	0.0891685	3.49292	-0.389099			3.46667	-0.263214
	3.49667	-0.189781	3.49667	1.52731		4.49542	-0.0629319	4.49583	-0.0543594		8.49375	2.29788	8.49458	2.48861		7.49333	0.42963	7.49417	0.259399		3.49375	0.107288	3.49625	-0.388145			3.47	-0.263691
	3.5	-0.165462	3.5	1.39952		4.49875	-0.0643624	4.49917	-0.0576973		8.49708	2.29549	8.49792	2.491		7.49667	0.42963	7.4975	0.260353		3.49708	0.122547	3.49958	-0.387192			3.47333	-0.26226
	3.50333	-0.135899	3.50333	1.27459		4.50208	-0.0643624	4.5025	-0.0610352		8.50042	2.29454	8.50125	2.49481		7.5	0.42963	7.50083	0.261307		3.50042	0.131607	3.50292	-0.386238			3.47667	-0.258446
	3.50667	-0.100136	3.50667	1.1549		4.50542	-0.0634088	4.50583	-0.0638962		8.50375	2.29597	8.50458	2.49958		7.50333	0.430107	7.50417	0.264168		3.50375	0.133038	3.50625	-0.385761			3.48	-0.252724
	3.51	-0.0567436	3.51	1.04141		4.50875	-0.0624551	4.50917	-0.0653267		8.50708	2.29931	8.50792	2.50387		7.50667	0.432968	7.5075	0.268936		3.50708	0.127316	3.50958	-0.386715			3.48333	-0.246048
	3.51333	-0.00429153	3.51333	0.934601		4.51208	-0.0619783	4.5125	-0.0658035		8.51042	2.30455	8.51125	2.50721		7.51	0.436783	7.51083	0.274658		3.51042	0.116825	3.51292	-0.387669			3.48667	-0.236511
	3.51667	0.0572205	3.51667	0.834942		4.51542	-0.0610246	4.51583	-0.0653267		8.51375	2.30932	8.51458	2.51007		7.51333	0.439167	7.51417	0.28038		3.51375	0.101566	3.51625	-0.385761			3.49	-0.22459
	3.52	0.1297	3.52	0.743389		4.51875	-0.0615014	4.51917	-0.0638962		8.51708	2.31361	8.51792	2.51293		7.51667	0.440598	7.5175	0.285625		3.51708	0.0824928	3.51958	-0.3829			3.49333	-0.209332
	3.52333	0.214577	3.52333	0.659466		4.52208	-0.0634088	4.5225	-0.0619888		8.52042	2.31647	8.52125	2.51436		7.52	0.442505	7.52083	0.289917		3.52042	0.0619888	3.52292	-0.380516			3.49667	-0.189781
	3.52667	0.311852	3.52667	0.583172		4.52542	-0.0667466	4.52583	-0.0610352		8.52375	2.31886	8.52458	2.51484		7.52333	0.445843	7.52417	0.293732		3.52375	0.043869	3.52625	-0.378609			3.5	-0.165462
	3.53	0.421047	3.53	0.513077		4.52875	-0.068654	4.52917	-0.061512		8.52708	2.32124	8.52792	2.51484		7.52667	0.448227	7.5275	0.29707		3.52708	0.0276566	3.52958	-0.378132			3.50333	-0.135899
	3.53333	0.541687	3.53333	0.449181		4.53208	-0.0705613	4.5325	-0.0629425		8.53042	2.32267	8.53125	2.51341		7.53	0.448704	7.53083	0.299454		3.53042	0.014782	3.53292	-0.379086			3.50667	-0.100136
	3.53667	0.673294	3.53667	0.39053		4.53542	-0.0729455	4.53583	-0.0638962		8.53375	2.3241	8.53458	2.5115		7.53333	0.44775	7.53417	0.300407		3.53375	0.0038147	3.53625	-0.381947			3.51	-0.0567436
	3.54	0.814438	3.54	0.337601		4.53875	-0.0748529	4.53917	-0.0638962		8.53708	2.32649	8.53792	2.50912		7.53667	0.445843	7.5375	0.301361		3.53708	-0.00476837	3.53958	-0.385284			3.51333	-0.00429153
	3.54333	0.962257	3.54333	0.28944		4.54208	-0.0758065	4.5425	-0.0629425		8.54042	2.3303	8.54125	2.50816		7.54	0.443459	7.54083	0.302792		3.54042	-0.0109673	3.54292	-0.388622			3.51667	0.0572205
	3.54667	1.11532	3.54667	0.246525		4.54542	-0.0753297	4.54583	-0.0610352		8.54375	2.33364	8.54458	2.50959		7.54333	0.442505	7.54417	0.305653		3.54375	-0.0162125	3.54625	-0.39053			3.52	0.1297
	3.55	1.27029	3.55	0.208855		4.54875	-0.0753297	4.54917	-0.0591278		8.54708	2.3365	8.54792	2.51293		7.54667	0.443459	7.5475	0.309467		3.54708	-0.0209808	3.54958	-0.39053			3.52333	0.214577
	3.55333	1.42384	3.55333	0.176907		4.55208	-0.0738992	4.5525	-0.0572205		8.55042	2.33793	8.55125	2.51675		7.55	0.445843	7.55083	0.313282		3.55042	-0.0247955	3.55292	-0.388622			3.52667	0.311852
	3.55667	1.57261	3.55667	0.150204		4.55542	-0.0705613	4.55583	-0.0553131		8.55375	2.33936	8.55458	2.52104		7.55333	0.450134	7.55417	0.317097		3.55375	-0.0281334	3.55625	-0.386715			3.53	0.421047
	3.56	1.71232	3.56	0.126839		4.55875	-0.0672235	4.55917	-0.0543594		8.55708	2.33984	8.55792	2.52533		7.55667	0.455856	7.5575	0.321388		3.55708	-0.0295639	3.55958	-0.385284			3.53333	0.541687
	3.56333	1.83964	3.56333	0.106812		4.56208	-0.0662698	4.5625	-0.0543594		8.56042	2.34079	8.56125	2.52771		7.56	0.461102	7.56083	0.324249		3.56042	-0.0300407	3.56292	-0.383854			3.53667	0.673294
	3.56667	1.95026	3.56667	0.0896454		4.56542	-0.0667466	4.56583	-0.0553131		8.56375	2.34127	8.56458	2.52819		7.56333	0.464916	7.56417	0.326157		3.56375	-0.0295639	3.56625	-0.381947			3.54	0.814438
	3.57	2.04182	3.57	0.0753403		4.56875	-0.068654	4.56917	-0.0553131		8.56708	2.3427	8.56792	2.52724		7.56667	0.466824	7.5675	0.328541		3.56708	-0.0281334	3.56958	-0.381947			3.54333	0.962257
	3.57333	2.11096	3.57333	0.0624657		4.57208	-0.0705613	4.5725	-0.0534058		8.57042	2.34461	8.57125	2.52676		7.57	0.467777	7.57083	0.332355		3.57042	-0.026226	3.57292	-0.384331			3.54667	1.11532
	3.57667	2.15626	3.57667	0.0510216		4.57542	-0.0729455	4.57583	-0.0510216		8.57375	2.34795	8.57458	2.52581		7.57333	0.467777	7.57417	0.338078		3.57375	-0.0243187	3.57625	-0.388622			3.55	1.27029
	3.58	2.17772	3.58	0.0414848		4.57875	-0.0753297	4.57917	-0.0486374		8.57708	2.34985	8.57792	2.5239		7.57667	0.4673	7.5775	0.343323		3.57708	-0.0238419	3.57958	-0.392437			3.55333	1.42384
	3.58333	2.17438	3.58333	0.0333786		4.58208	-0.0767602	4.5825	-0.0462532		8.58042	2.35128	8.58125	2.52247		7.58	0.4673	7.58083	0.348091		3.58042	-0.0238419	3.58292	-0.395775			3.55667	1.57261
	3.58667	2.14672	3.58667	0.0267029		4.58542	-0.077237	4.58583	-0.0433922		8.58375	2.35224	8.58458	2.52151		7.58333	0.469208	7.58417	0.352859		3.58375	-0.0238419	3.58625	-0.399113			3.56	1.71232
	3.59	2.09618	3.59	0.020504		4.58875	-0.0777139	4.58917	-0.0414848		8.58708	2.35271	8.58792	2.52104		7.58667	0.471115	7.5875	0.356674		3.58708	-0.0219345	3.58958	-0.400066			3.56333	1.83964
	3.59333	2.0256	3.59333	0.014782		4.59208	-0.0791444	4.5925	-0.0414848		8.59042	2.35415	8.59125	2.52104		7.59	0.472069	7.59083	0.359535		3.59042	-0.017643	3.59292	-0.398636			3.56667	1.95026
	3.59667	1.93691	3.59667	0.0100136		4.59542	-0.0791444	4.59583	-0.0419617		8.59375	2.35701	8.59458	2.52247		7.59333	0.472546	7.59417	0.360966		3.59375	-0.0123978	3.59625	-0.396729			3.57	2.04182
	3.6	1.83344	3.6	0.00572205		4.59875	-0.0791444	4.59917	-0.0419617		8.59708	2.36082	8.59792	2.52581		7.59667	0.473976	7.5975	0.364304		3.59708	-0.00667572	3.59958	-0.393391			3.57333	2.11096
	3.60333	1.719	3.60333	0.00238419		4.60208	-0.0800981	4.6025	-0.0424385		8.60042	2.36416	8.60125	2.52914		7.6	0.475883	7.60083	0.370502		3.60042	-0.000953674	3.60292	-0.390053			3.57667	2.15626
	3.60667	1.5974	3.60667	-0.000476837		4.60542	-0.0810517	4.60583	-0.043869		8.60375	2.3675	8.60458	2.53105		7.60333	0.475883	7.60417	0.377655		3.60375	0.00476837	3.60625	-0.386715			3.58	2.17772
	3.61	1.47152	3.61	-0.00286102		4.60875	-0.0815286	4.60917	-0.0448227		8.60708	2.37131	8.60792	2.53201		7.60667	0.47636	7.6075	0.384808		3.60708	0.0109673	3.60958	-0.385761			3.58333	2.17438
	3.61333	1.34373	3.61333	-0.0038147		4.61208	-0.0820054	4.6125	-0.0452995		8.61042	2.37322	8.61125	2.53153		7.61	0.478268	7.61083	0.39053		3.61042	0.0162125	3.61292	-0.385761			3.58667	2.14672
	3.61667	1.21641	3.61667	-0.00476837		4.61542	-0.0843896	4.61583	-0.0457764		8.61375	2.37226	8.61458	2.5301		7.61333	0.483036	7.61417	0.395775		3.61375	0.023365	3.61625	-0.385761			3.59	2.09618
	3.62	1.09148	3.62	-0.00572205		4.61875	-0.086297	4.61917	-0.0452995		8.61708	2.36893	8.61792	2.52771		7.61667	0.487328	7.6175	0.400066		3.61708	0.0314713	3.61958	-0.385761			3.59333	2.0256
	3.62333	0.97084	3.62333	-0.00667572		4.62208	-0.0877275	4.6225	-0.0448227		8.62042	2.36511	8.62125	2.52581		7.62	0.491619	7.62083	0.402927		3.62042	0.0414848	3.62292	-0.386715			3.59667	1.93691
	3.62667	0.854969	3.62667	-0.00905991		4.62542	-0.0877275	4.62583	-0.0443459		8.62375	2.36225	8.62458	2.52533		7.62333	0.494957	7.62417	0.404358		3.62375	0.0510216	3.62625	-0.390053			3.6	1.83344
	3.63	0.745296	3.63	-0.0109673		4.62875	-0.0872506	4.62917	-0.043869		8.62708	2.36177	8.62792	2.52628		7.62667	0.497341	7.6275	0.405788		3.62708	0.0600815	3.62958	-0.392437			3.60333	1.719
	3.63333	0.6423	3.63333	-0.0128746		4.63208	-0.0843896	4.6325	-0.0433922		8.63042	2.3632	8.63125	2.52676		7.63	0.496864	7.63083	0.409126		3.63042	0.0691414	3.63292	-0.393867			3.60667	1.5974
	3.63667	0.545502	3.63667	-0.014782		4.63542	-0.0810517	4.63583	-0.0429153		8.63375	2.36464	8.63458	2.52771		7.63333	0.494003	7.63417	0.41151		3.63375	0.0782013	3.63625	-0.395298			3.61	1.47152
	3.64	0.455856	3.64	-0.0166893		4.63875	-0.0777139	4.63917	-0.0424385		8.63708	2.36654	8.63792	2.52819		7.63667	0.489712	7.6375	0.412941		3.63708	0.087738	3.63958	-0.397205			3.61333	1.34373
	3.64333	0.373363	3.64333	-0.0181198		4.64208	-0.0753297	4.6425	-0.0400543		8.64042	2.36845	8.64125	2.52819		7.64	0.486851	7.64083	0.414371		3.64042	0.0977516	3.64292	-0.399113			3.61667	1.21641
	3.64667	0.298023	3.64667	-0.0185966		4.64542	-0.0738992	4.64583	-0.0367165		8.64375	2.37036	8.64458	2.52676		7.64333	0.484467	7.64417	0.417709		3.64375	0.108719	3.64625	-0.39959			3.62	1.09148
	3.65	0.229836	3.65	-0.0185966		4.64875	-0.0729455	4.64917	-0.0329018		8.64708	2.37083	8.64792	2.52581		7.64667	0.48399	7.6475	0.422478		3.64708	0.119209	3.64958	-0.398159			3.62333	0.97084
	3.65333	0.167847	3.65333	-0.0185966		4.65208	-0.0729455	4.6525	-0.0286102		8.65042	2.3694	8.65125	2.52628		7.65	0.485897	7.65083	0.427723		3.65042	0.128746	3.65292	-0.396252			3.62667	0.854969
	3.65667	0.11301	3.65667	-0.0181198		4.65542	-0.0719918	4.65583	-0.0252724		8.65375	2.3694	8.65458	2.52676		7.65333	0.489235	7.65417	0.433922		3.65375	0.138283	3.65625	-0.394821			3.63	0.745296
	3.66	0.0648499	3.66	-0.017643		4.65875	-0.071515	4.65917	-0.0238419		8.65708	2.37131	8.65792	2.52819		7.65667	0.491619	7.6575	0.439644		3.65708	0.146389	3.65958	-0.394821			3.63333	0.6423
	3.66333	0.0219345	3.66333	-0.0166893		4.66208	-0.0700845	4.6625	-0.0252724		8.66042	2.3737	8.66125	2.53057		7.66	0.49448	7.66083	0.444412		3.66042	0.153065	3.66292	-0.394344			3.63667	0.545502
	3.66667	-0.0157356	3.66667	-0.0162125		4.66542	-0.0696077	4.66583	-0.0290871		8.66375	2.37513	8.66458	2.53296		7.66333	0.498295	7.66417	0.449181		3.66375	0.15974	3.66625	-0.392914			3.64	0.455856
	3.67	-0.0491142	3.67	-0.0162125		4.66875	-0.0691308	4.66917	-0.0338554		8.66708	2.37465	8.66792	2.53344		7.66667	0.502586	7.6675	0.454426		3.66708	0.165939	3.66958	-0.391006			3.64333	0.373363
	3.67333	-0.0782013	3.67333	-0.0166893		4.67208	-0.0691308	4.6725	-0.038147		8.67042	2.37417	8.67125	2.53248		7.67	0.506401	7.67083	0.459194		3.67042	0.171661	3.67292	-0.391006			3.64667	0.298023
	3.67667	-0.103474	3.67667	-0.0166893		4.67542	-0.0705613	4.67583	-0.0395775		8.67375	2.37513	8.67458	2.53153		7.67333	0.510216	7.67417	0.463486		3.67375	0.175476	3.67625	-0.391006			3.65	0.229836
	3.68	-0.125408	3.68	-0.0162125		4.67875	-0.0710382	4.67917	-0.0386238		8.67708	2.37703	8.67792	2.53105		7.67667	0.515461	7.6775	0.466824		3.67708	0.178814	3.67958	-0.391006			3.65333	0.167847
	3.68333	-0.144005	3.68333	-0.0162125		4.68208	-0.0719918	4.6825	-0.0367165		8.68042	2.37846	8.68125	2.53057		7.68	0.520706	7.68083	0.471115		3.68042	0.180244	3.68292	-0.39196			3.65667	0.11301
	3.68667	-0.159264	3.68667	-0.0162125		4.68542	-0.0729455	4.68583	-0.0343323		8.68375	2.38037	8.68458	2.5301		7.68333	0.524044	7.68417	0.476837		3.68375	0.180721	3.68625	-0.395298			3.66	0.0648499
	3.69	-0.171661	3.69	-0.0162125		4.68875	-0.074376	4.68917	-0.0319481		8.68708	2.38323	8.68792	2.53057		7.68667	0.527382	7.6875	0.481129		3.68708	0.180244	3.68958	-0.400066			3.66333	0.0219345
	3.69333	-0.182629	3.69333	-0.017643		4.69208	-0.0758065	4.6925	-0.0314713		8.69042	2.38657	8.69125	2.53057		7.69	0.531673	7.69083	0.484467		3.69042	0.180244	3.69292	-0.404835			3.66667	-0.0157356
	3.69667	-0.192165	3.69667	-0.0190735		4.69542	-0.0767602	4.69583	-0.0333786		8.69375	2.388	8.69458	2.52962		7.69333	0.535965	7.69417	0.488758		3.69375	0.180721	3.69625	-0.409126			3.67	-0.0491142
	3.7	-0.199795	3.7	-0.0209808		4.69875	-0.0767602	4.69917	-0.0371933		8.69708	2.38752	8.69792	2.52771		7.69667	0.539303	7.6975	0.494003		3.69708	0.180721	3.69958	-0.411034			3.67333	-0.0782013
	3.70333	-0.20647	3.70333	-0.0228882		4.70208	-0.0758065	4.7025	-0.0405312		8.70042	2.38657	8.70125	2.52533		7.7	0.540733	7.70083	0.500202		3.70042	0.180721	3.70292	-0.411034			3.67667	-0.103474
	3.70667	-0.212193	3.70667	-0.0238419		4.70542	-0.074376	4.70583	-0.0429153		8.70375	2.38562	8.70458	2.52295		7.70333	0.54121	7.70417	0.504971		3.70375	0.181198	3.70625	-0.408173			3.68	-0.125408
	3.71	-0.217915	3.71	-0.0238419		4.70875	-0.0729455	4.70917	-0.0433922		8.70708	2.38466	8.70792	2.52056		7.70667	0.540733	7.7075	0.509739		3.70708	0.181675	3.70958	-0.404835			3.68333	-0.144005
	3.71333	-0.222683	3.71333	-0.0224113		4.71208	-0.0729455	4.7125	-0.041008		8.71042	2.38371	8.71125	2.51961		7.71	0.538826	7.71083	0.513554		3.71042	0.180721	3.71292	-0.402451			3.68667	-0.159264
	3.71667	-0.226974	3.71667	-0.020504		4.71542	-0.0738992	4.71583	-0.0371933		8.71375	2.38323	8.71458	2.51865		7.71333	0.536919	7.71417	0.516891		3.71375	0.179291	3.71625	-0.400543			3.69	-0.171661
	3.72	-0.230312	3.72	-0.0185966		4.71875	-0.0748529	4.71917	-0.0338554		8.71708	2.38323	8.71792	2.5177		7.71667	0.535965	7.7175	0.518799		3.71708	0.17786	3.71958	-0.398636			3.69333	-0.182629
	3.72333	-0.23365	3.72333	-0.0171661		4.72208	-0.0753297	4.7225	-0.0319481		8.72042	2.38323	8.72125	2.51722		7.72	0.537872	7.72083	0.519753		3.72042	0.17643	3.72292	-0.397682			3.69667	-0.192165
	3.72667	-0.236511	3.72667	-0.0162125		4.72542	-0.074376	4.72583	-0.0286102		8.72375	2.38371	8.72458	2.51675		7.72333	0.54121	7.72417	0.519753		3.72375	0.175476	3.72625	-0.398636			3.7	-0.199795
	3.73	-0.238895	3.73	-0.0162125		4.72875	-0.0724687	4.72917	-0.0267029		8.72708	2.38323	8.72792	2.51579		7.72667	0.546932	7.7275	0.520706		3.72708	0.173569	3.72958	-0.400543			3.70333	-0.20647
	3.73333	-0.240326	3.73333	-0.0162125		4.73208	-0.0696077	4.7325	-0.0271797		8.73042	2.3818	8.73125	2.51389		7.73	0.553131	7.73083	0.523567		3.73042	0.172138	3.73292	-0.401497			3.70667	-0.212193
	3.73667	-0.240803	3.73667	-0.0162125		4.73542	-0.0667466	4.73583	-0.0300407		8.73375	2.37989	8.73458	2.51198		7.73333	0.558853	7.73417	0.529289		3.73375	0.170231	3.73625	-0.402451			3.71	-0.217915
	3.74	-0.242233	3.74	-0.0166893		4.73875	-0.0653161	4.73917	-0.0329018		8.73708	2.37846	8.73792	2.51055		7.73667	0.564575	7.7375	0.535965		3.73708	0.168324	3.73958	-0.403881			3.71333	-0.222683
	3.74333	-0.243664	3.74333	-0.0162125		4.74208	-0.0648393	4.7425	-0.0338554		8.74042	2.37751	8.74125	2.51055		7.74	0.568867	7.74083	0.543118		3.74042	0.164509	3.74292	-0.405312			3.71667	-0.226974
	3.74667	-0.244617	3.74667	-0.0157356		4.74542	-0.065793	4.74583	-0.0352859		8.74375	2.37656	8.74458	2.5115		7.74333	0.572205	7.74417	0.55027		3.74375	0.160694	3.74625	-0.407219			3.72	-0.230312
	3.75	-0.244617	3.75	-0.0152588		4.74875	-0.0691308	4.74917	-0.0367165		8.74708	2.37608	8.74792	2.51293		7.74667	0.574112	7.7475	0.556469		3.74708	0.156403	3.74958	-0.41008			3.72333	-0.23365
	3.75333	-0.244141	3.75333	-0.0152588		4.75208	-0.0719918	4.7525	-0.0376701		8.75042	2.37465	8.75125	2.51341		7.75	0.575066	7.75083	0.562191		3.75042	0.150681	3.75292	-0.413418			3.72667	-0.236511
	3.75667	-0.244617	3.75667	-0.0152588		4.75542	-0.0738992	4.75583	-0.0376701		8.75375	2.37131	8.75458	2.51341		7.75333	0.576019	7.75417	0.56839		3.75375	0.144958	3.75625	-0.415325			3.73	-0.238895
	3.76	-0.245094	3.76	-0.0157356		4.75875	-0.074376	4.75917	-0.0376701		8.75708	2.3675	8.75792	2.51245		7.75667	0.576496	7.7575	0.574589		3.75708	0.137329	3.75958	-0.415325			3.73333	-0.240326
	3.76333	-0.245571	3.76333	-0.0152588		4.76208	-0.0753297	4.7625	-0.0386238		8.76042	2.36511	8.76125	2.51055		7.76	0.576973	7.76083	0.580311		3.76042	0.1297	3.76292	-0.413895			3.73667	-0.240803
	3.76667	-0.245571	3.76667	-0.014782		4.76542	-0.0748529	4.76583	-0.0391006		8.76375	2.36368	8.76458	2.50721		7.76333	0.577927	7.76417	0.586033		3.76375	0.12207	3.76625	-0.412464			3.74	-0.242233
	3.77	-0.246048	3.77	-0.014782		4.76875	-0.0729455	4.76917	-0.0395775		8.76708	2.36273	8.76792	2.50387		7.76667	0.580311	7.7675	0.592232		3.76708	0.115871	3.76958	-0.41008			3.74333	-0.243664
	3.77333	-0.247002	3.77333	-0.014782		4.77208	-0.0696077	4.7725	-0.0395775		8.77042	2.36225	8.77125	2.50196		7.77	0.585556	7.77083	0.597954		3.77042	0.110149	3.77292	-0.406742			3.74667	-0.244617
	3.77667	-0.247478	3.77667	-0.014782		4.77542	-0.0667466	4.77583	-0.0391006		8.77375	2.36368	8.77458	2.50101		7.77333	0.591278	7.77417	0.604153		3.77375	0.104427	3.77625	-0.403404			3.75	-0.244617
	3.78	-0.247955	3.78	-0.0152588		4.77875	-0.0643624	4.77917	-0.0395775		8.77708	2.36559	8.77792	2.49958		7.77667	0.597954	7.7775	0.610828		3.77708	0.0991821	3.77958	-0.401497			3.75333	-0.244141
	3.78333	-0.248909	3.78333	-0.0162125		4.78208	-0.0624551	4.7825	-0.0395775		8.78042	2.36654	8.78125	2.49863		7.78	0.603676	7.78083	0.61655		3.78042	0.0958443	3.78292	-0.39959			3.75667	-0.244617
	3.78667	-0.25034	3.78667	-0.0181198		4.78542	-0.0610246	4.78583	-0.0400543		8.78375	2.3675	8.78458	2.49863		7.78333	0.609398	7.78417	0.622272		3.78375	0.0934601	3.78625	-0.397205			3.76	-0.245094
	3.79	-0.252247	3.79	-0.020504		4.78875	-0.0610246	4.78917	-0.0419617		8.78708	2.36797	8.78792	2.49958		7.78667	0.614643	7.7875	0.627518		3.78708	0.0905991	3.78958	-0.394344			3.76333	-0.245571
	3.79333	-0.254154	3.79333	-0.0224113		4.79208	-0.0629319	4.7925	-0.043869		8.79042	2.36845	8.79125	2.49863		7.79	0.617504	7.79083	0.631332		3.79042	0.087738	3.79292	-0.392437			3.76667	-0.245571
	3.79667	-0.256062	3.79667	-0.0238419		4.79542	-0.0648393	4.79583	-0.0448227		8.79375	2.36845	8.79458	2.49767		7.79333	0.617504	7.79417	0.633717		3.79375	0.0867844	3.79625	-0.392437			3.77	-0.246048
	3.8	-0.257969	3.8	-0.0252724		4.79875	-0.0662698	4.79917	-0.043869		8.79708	2.3675	8.79792	2.49767		7.79667	0.617027	7.7975	0.636578		3.79708	0.0853539	3.79958	-0.393867			3.77333	-0.247002
	3.80333	-0.259876	3.80333	-0.0252724		4.80208	-0.0667466	4.8025	-0.0429153		8.80042	2.36559	8.80125	2.49672		7.8	0.619888	7.80083	0.641823		3.80042	0.0829697	3.80292	-0.397205			3.77667	-0.247478
	3.80667	-0.26083	3.80667	-0.0243187		4.80542	-0.0681771	4.80583	-0.0429153		8.80375	2.3632	8.80458	2.49386		7.80333	0.62418	7.80417	0.648975		3.80375	0.0786781	3.80625	-0.401497			3.78	-0.247955
	3.81	-0.261307	3.81	-0.0228882		4.80875	-0.0691308	4.80917	-0.0424385		8.80708	2.36225	8.80792	2.49004		7.80667	0.626564	7.8075	0.655174		3.80708	0.0734329	3.80958	-0.405788			3.78333	-0.248909
	3.81333	-0.261784	3.81333	-0.0214577		4.81208	-0.0691308	4.8125	-0.0419617		8.81042	2.36225	8.81125	2.48766		7.81	0.627995	7.81083	0.659943		3.81042	0.067234	3.81292	-0.408173			3.78667	-0.25034
	3.81667	-0.261784	3.81667	-0.020504		4.81542	-0.0691308	4.81583	-0.0429153		8.81375	2.36177	8.81458	2.48528		7.81333	0.628471	7.81417	0.663757		3.81375	0.0605583	3.81625	-0.409126			3.79	-0.252247
	3.82	-0.261784	3.82	-0.020504		4.81875	-0.068654	4.81917	-0.0452995		8.81708	2.36177	8.81792	2.48384		7.81667	0.628948	7.8175	0.668526		3.81708	0.0538826	3.81958	-0.409126			3.79333	-0.254154
	3.82333	-0.26226	3.82333	-0.0219345		4.82208	-0.0677003	4.8225	-0.0476837		8.82042	2.36177	8.82125	2.48194		7.82	0.627995	7.82083	0.671864		3.82042	0.0476837	3.82292	-0.409126			3.79667	-0.256062
	3.82667	-0.261784	3.82667	-0.0238419		4.82542	-0.0643624	4.82583	-0.0491142		8.82375	2.36225	8.82458	2.48146		7.82333	0.627041	7.82417	0.673771		3.82375	0.0419617	3.82625	-0.409126			3.8	-0.257969
	3.83	-0.261307	3.83	-0.0252724		4.82875	-0.0610246	4.82917	-0.0505447		8.82708	2.36177	8.82792	2.48146		7.82667	0.627995	7.8275	0.677109		3.82708	0.0362396	3.82958	-0.408649			3.80333	-0.259876
	3.83333	-0.261307	3.83333	-0.026226		4.83208	-0.0595941	4.8325	-0.0505447		8.83042	2.36082	8.83125	2.48051		7.83	0.630379	7.83083	0.684261		3.83042	0.0329018	3.83292	-0.409126			3.80667	-0.26083
	3.83667	-0.261784	3.83667	-0.0271797		4.83542	-0.0605477	4.83583	-0.0505447		8.83375	2.35939	8.83458	2.4786		7.83333	0.63467	7.83417	0.694275		3.83375	0.0309944	3.83625	-0.409603			3.81	-0.261307
	3.84	-0.26226	3.84	-0.0276566		4.83875	-0.0629319	4.83917	-0.0505447		8.83708	2.35844	8.83792	2.47478		7.83667	0.640869	7.8375	0.703812		3.83708	0.0290871	3.83958	-0.408649			3.81333	-0.261784
	3.84333	-0.26226	3.84333	-0.0276566		4.84208	-0.0667466	4.8425	-0.0505447		8.84042	2.35701	8.84125	2.47145		7.84	0.648022	7.84083	0.712872		3.84042	0.0276566	3.84292	-0.406742			3.81667	-0.261784
	3.84667	-0.263214	3.84667	-0.0271797		4.84542	-0.0705613	4.84583	-0.0510216		8.84375	2.35558	8.84458	2.46906		7.84333	0.654697	7.84417	0.721931		3.84375	0.0271797	3.84625	-0.403881			3.82	-0.261784
	3.85	-0.265121	3.85	-0.0267029		4.84875	-0.0729455	4.84917	-0.0519753		8.84708	2.35415	8.84792	2.46859		7.84667	0.660896	7.8475	0.731468		3.84708	0.0267029	3.84958	-0.402451			3.82333	-0.26226
	3.85333	-0.267029	3.85333	-0.0271797		4.85208	-0.0724687	4.8525	-0.0538826		8.85042	2.35176	8.85125	2.46716		7.85	0.667095	7.85083	0.739574		3.85042	0.0243187	3.85292	-0.400543			3.82667	-0.261784
	3.85667	-0.268459	3.85667	-0.0276566		4.85542	-0.0696077	4.85583	-0.0548363		8.85375	2.3489	8.85458	2.46477		7.85333	0.674248	7.85417	0.743866		3.85375	0.0195503	3.85625	-0.399113			3.83	-0.261307
	3.86	-0.268936	3.86	-0.0281334		4.85875	-0.0648393	4.85917	-0.0543594		8.85708	2.34556	8.85792	2.46239		7.85667	0.680447	7.8575	0.746727		3.85708	0.0157356	3.85958	-0.39959			3.83333	-0.261307
	3.86333	-0.268459	3.86333	-0.0290871		4.86208	-0.0610246	4.8625	-0.0548363		8.86042	2.34127	8.86125	2.46048		7.86	0.684738	7.86083	0.751495		3.86042	0.0128746	3.86292	-0.400543			3.83667	-0.261784
	3.86667	-0.267506	3.86667	-0.0295639		4.86542	-0.0576867	4.86583	-0.0557899		8.86375	2.33746	8.86458	2.45714		7.86333	0.688553	7.86417	0.757694		3.86375	0.0104904	3.86625	-0.402451			3.84	-0.26226
	3.87	-0.266552	3.87	-0.0290871		4.86875	-0.0562562	4.86917	-0.0562668		8.86708	2.33412	8.86792	2.45333		7.86667	0.692844	7.8675	0.763893		3.86708	0.00905991	3.86958	-0.403881			3.84333	-0.26226
	3.87333	-0.265598	3.87333	-0.0281334		4.87208	-0.0557794	4.8725	-0.0557899		8.87042	2.33126	8.87125	2.45047		7.87	0.697136	7.87083	0.768185		3.87042	0.0100136	3.87292	-0.406742			3.84667	-0.263214
	3.87667	-0.265121	3.87667	-0.0271797		4.87542	-0.0557794	4.87583	-0.0548363		8.87375	2.3303	8.87458	2.44999		7.87333	0.701427	7.87417	0.772476		3.87375	0.0128746	3.87625	-0.408173			3.85	-0.265121
	3.88	-0.265598	3.88	-0.026226		4.87875	-0.0553025	4.87917	-0.0534058		8.87708	2.32983	8.87792	2.44999		7.87667	0.704288	7.8775	0.778198		3.87708	0.014782	3.87958	-0.409126			3.85333	-0.267029
	3.88333	-0.266552	3.88333	-0.0257492		4.88208	-0.0543489	4.8825	-0.0510216		8.88042	2.3303	8.88125	2.44999		7.88	0.707626	7.88083	0.78392		3.88042	0.0138283	3.88292	-0.411034			3.85667	-0.268459
	3.88667	-0.267982	3.88667	-0.0257492		4.88542	-0.0529184	4.88583	-0.04673		8.88375	2.32983	8.88458	2.44951		7.88333	0.711918	7.88417	0.789642		3.88375	0.00953674	3.88625	-0.412464			3.86	-0.268936
	3.89	-0.268459	3.89	-0.0267029		4.88875	-0.0500573	4.88917	-0.0424385		8.88708	2.32887	8.88792	2.44856		7.88667	0.717163	7.8875	0.797749		3.88708	0.00429153	3.88958	-0.411987			3.86333	-0.268459
	3.89333	-0.268459	3.89333	-0.0281334		4.89208	-0.0471963	4.8925	-0.0386238		8.89042	2.32792	8.89125	2.44713		7.89	0.722885	7.89083	0.807285		3.89042	-0.000476837	3.89292	-0.410557			3.86667	-0.267506
	3.89667	-0.268459	3.89667	-0.0290871		4.89542	-0.0448121	4.89583	-0.0362396		8.89375	2.32792	8.89458	2.44474		7.89333	0.729084	7.89417	0.818253		3.89375	-0.00476837	3.89625	-0.409603			3.87	-0.266552
	3.9	-0.268936	3.9	-0.0300407		4.89875	-0.0438584	4.89917	-0.0352859		8.89708	2.32744	8.89792	2.44188		7.89667	0.733852	7.8975	0.827789		3.89708	-0.00810623	3.89958	-0.409603			3.87333	-0.265598
	3.90333	-0.268936	3.90333	-0.0309944		4.90208	-0.0438584	4.9025	-0.0362396		8.90042	2.32697	8.90125	2.4395		7.9	0.736713	7.90083	0.834942		3.90042	-0.0100136	3.90292	-0.409603			3.87667	-0.265121
	3.90667	-0.268936	3.90667	-0.0324249		4.90542	-0.0438584	4.90583	-0.0395775		8.90375	2.32601	8.90458	2.43807		7.90333	0.738144	7.90417	0.840664		3.90375	-0.00905991	3.90625	-0.41008			3.88	-0.265598
	3.91	-0.269413	3.91	-0.0343323		4.90875	-0.0438584	4.90917	-0.0424385		8.90708	2.32553	8.90792	2.43711		7.90667	0.738144	7.9075	0.844479		3.90708	-0.00619888	3.90958	-0.41151			3.88333	-0.266552
[truncated: 8,487 more rows]

## Sheet: Sheet 5
	S1 Data (related to Fig 5)
[truncated: 226 more rows]

## Sheet: Sheet 6
	S1 Data (related to Fig 6)
	Table V: MD data for Fig 6a
	Fe(III)
[truncated: 35 more rows]
[truncated: 452 more columns]

## Sheet: Sheet 7
	S1 Data (related to Fig A in S1 Results)
[truncated: 26 more rows]

[truncated: 6 more sheets: Sheet 8, Sheet 9, Sheet 10, Sheet 11, Sheet 12, Sheet 13]
